# Supplementary material for: molBV reveals immune landscape of bacterial vaginosis and predicts human papillomavirus infection natural history
Source: Nat Commun. 2022 Jan 11;13:233. doi: 10.1038/s41467-021-27628-3 (PMC8752746; doi:10.1038/s41467-021-27628-3)
Supplement: Supplementary file 3 — Source Data [file 41467_2021_27628_MOESM3_ESM.xlsx]

## Sheet: Figure1A
	MS20383	MS20497	MS20278	MS20530	MS20323	MS20829	MS20512	MS20302	MS20617	MS20647	MS20440	MS20317	MS20401	MS20299	MS20641	MS19331	MS20281	MS20856	MS20778	MS20338	MS20248	MS20314	MS20545	MS20266	MS20272	MS20632	MS20365	MS20569	MS20392	MS20808	MS20290	MS20054	MS20374	MS20344	MS20368	MS20554	MS20590	MS20584	MS20395	MS20347	MS20416	MS20874	MS20308	MS20434	MS20350	MS20578	MS20284	MS20659	MS20275
Lactobacillus_iners	8.46126	5.80212	6.06146	6.286	6.84268	7.66669	8.47804	7.355	7.67462	7.76557	7.37275	8.41028	5.34233	6.00389	5.76205	8.47052	6.30992	8.09438	7.28961	6.93828	7.48268	8.47512	6.2519	7.10003	5.80814	4.17439	5.84064	3.78419	7.30047	8.19478	8.12178	7.77654	8.2388	4.83628	6.69208	8.42858	8.48426	7.70346	5.77455	8.47366	7.05962	7.58426	8.4585	8.10107	7.05618	5.7301	5.24175	4.54329	5.63121
Gardnerella_vaginalis	4.70953	3.21888	3.68888	8.31947	4.17439	7.85593	3.04452	3.21888	7.83874	3.95124	3.04452	4.99721	7.95683	3.73767	2.63906	2.83321	8.22791	5.98645	8.05198	3.3673	7.70751	3.49651	8.22067	8.06809	3.29584	8.48426	2.89037	8.30697	7.76557	6.69827	7.18992	7.57147	2.3979	8.40133	2.70805	2.77259	3.58352	7.77359	3.29584	3.95124	2.94444	7.78863	3.2581	6.06843	8.03268	8.14671	8.21771	8.41472	8.26848
Lactobacillus_crispatus	5.00395	8.43923	8.41072	3.29584	8.2797	4.67283	4.8752	8.11851	4.36945	7.84698	8.1191	5.80513	7.23993	8.40671	8.4457	5.1358	4.36945	4.93447	4.06044	8.26668	4.55388	4.91998	3.73767	4.48864	8.43164	3.80666	8.43229	3.21888	4.41884	6.32077	4.64439	4.62497	7.08339	4.06044	8.33207	5.7869	4.7185	4.65396	8.44096	4.92725	8.24276	4.27667	5.40717	6.86485	4.04305	4.34381	4.18965	3.58352	3.61092
Atopobium_vaginae	1.79176	2.07944	2.3979	5.30827	2.48491	3.89182	2.30259	2.07944	5.22036	1.60944	2.63906	2.3979	2.94444	2.63906	1.60944	2.19722	6.27852	4.75359	5.743	2.63906	6.74759	1.60944	6.30992	6.06146	2.77259	1.79176	2.48491	6.70808	5.66643	2.07944	3.29584	6.286	2.19722	5.11799	2.19722	1.38629	2.07944	5.62402	2.07944	1.60944	1.94591	4.64439	2.30259	4.67283	6.40523	6.76619	5.66643	4.20469	6.32972
Prevotella_bivia	1.60944	0	0.693147	4.46591	0	3.29584	1.09861	1.09861	2.48491	0	0.693147	0	1.79176	1.38629	1.38629	0.693147	3.89182	6.9256	2.19722	0	2.48491	0.693147	4.7185	3.21888	1.94591	3.73767	1.09861	1.60944	4.15888	1.09861	4.45435	1.60944	1.09861	4.2485	0	0	0.693147	1.94591	0	1.38629	0	2.77259	0	5.09987	4.06044	4.06044	5.45959	5.58725	4.82028
Prevotella_melaninogenica	0	1.09861	0.693147	2.94444	0.693147	2.30259	0.693147	0	1.60944	0	0	0	0	0	0.693147	0.693147	2.77259	2.99573	1.38629	0	2.19722	1.38629	3.68888	2.77259	0	0	1.09861	3.4012	6.54247	1.38629	1.94591	0.693147	0	2.77259	0	0.693147	0	1.09861	0	0.693147	0.693147	6.04501	0	2.30259	2.3979	3.55535	2.99573	1.94591	3.09104
Streptococcus_dentisani	1.09861	0	0	1.09861	2.07944	1.60944	0	3.13549	1.09861	0.693147	0	1.60944	5.93225	1.09861	1.09861	0.693147	0.693147	1.38629	1.09861	1.38629	0.693147	0.693147	0.693147	1.60944	2.30259	0	0	0.693147	0	0.693147	0	0.693147	0.693147	1.38629	1.60944	3.43399	0	1.79176	0.693147	0	1.09861	0.693147	1.79176	1.94591	1.09861	1.60944	2.48491	0.693147	1.94591
Prevotella_histicola	0.693147	0	0	2.30259	0	0	0	0	0	0	0	0	0	0	0	0	0.693147	1.09861	0	0.693147	1.09861	0	0	1.60944	1.09861	0	0	1.94591	2.89037	0	0.693147	0	0	1.38629	0	0	0	0	0	0	0	0	0	0	0	0.693147	5.9162	0	1.09861
Neisseria_gonorrhoeae	0	0	0	0	0	0	0	0	0	0	0.693147	0	0	0	0	0	0.693147	0.693147	0	0	0.693147	1.09861	0.693147	1.09861	0	0.693147	0	0	0	0	0.693147	0	0	1.09861	0.693147	0	0	0	0.693147	0	0	0	1.09861	0.693147	0	5.3033	1.60944	0	0
Porphyromonas_uenonis	0	0	0.693147	1.38629	0	1.09861	0	0	0	0	1.79176	0	0.693147	0	0.693147	0	2.07944	2.99573	1.60944	0	1.09861	0	2.56495	1.09861	0	0	0	1.09861	1.60944	0	3.97029	0	0	3.04452	0	0	0.693147	1.09861	0	0.693147	0	0	0	0	1.09861	0	2.56495	2.30259	2.48491
Prevotella_copri	0	0	0	0	0	0.693147	0	1.60944	1.94591	2.07944	0	0	0	1.09861	0	3.4012	1.09861	0	0	1.09861	0.693147	0	0.693147	0.693147	0.693147	0	2.63906	1.38629	0	0	0.693147	2.83321	0	1.09861	0	0.693147	0	0	0.693147	1.09861	0	0	0	0	0.693147	0	3.85015	0	3.7612
Mobiluncus_mulieris	0	0	0	0.693147	0	4.41884	0	0.693147	0.693147	0	0	1.09861	0.693147	0.693147	0	0.693147	2.30259	0.693147	1.38629	0	0	0	1.09861	1.09861	0	0	0	0.693147	0	0.693147	0	0	0	3.66356	0	0	0.693147	0	0	0	0.693147	0	0	0	2.07944	0	0	0	0
Lactobacillus_coleohominis	0	1.79176	1.09861	0	0.693147	0	2.07944	0.693147	0.693147	1.09861	1.09861	0	0.693147	0.693147	1.38629	0	0.693147	0.693147	0	1.09861	1.38629	0	0	0	1.09861	1.09861	0	0	0.693147	0	0	2.48491	0	0	0	3.4012	0	0	0.693147	0	0.693147	0.693147	2.48491	2.48491	0	0	0	0	0.693147
[Eubacterium]_dolichum	0	0	0.693147	2.3979	1.60944	1.09861	2.3979	1.94591	0	0	0	0.693147	0	0	0	0	0.693147	1.09861	0.693147	1.79176	1.09861	2.07944	1.09861	1.79176	1.60944	0	0	0	1.38629	0	0.693147	0	0	2.30259	1.09861	0	0	0	0	0	0.693147	0.693147	0.693147	0	0.693147	0	2.30259	0	1.09861
Veillonella_dispar	0	0	0	0	0	1.09861	0	0	2.07944	0	0	0.693147	4.04305	0.693147	0	0	0	0	0.693147	0.693147	0	0.693147	0	0	0	0	0	0	1.60944	0	0.693147	0.693147	0	1.94591	0.693147	0.693147	0	0.693147	0	0	0	0	0	0	0	0.693147	0	0.693147	0
Bacteroides_uniformis	0	0	1.38629	0	1.38629	0	1.09861	1.94591	0	0	0	1.38629	0	2.56495	0	0	0	0	0	0.693147	1.38629	1.09861	0	1.79176	1.38629	0	0.693147	0	0.693147	0	1.38629	0.693147	1.09861	2.07944	0	0	0.693147	0	1.60944	2.30259	0	0	0.693147	0	1.09861	0	0.693147	0	0.693147
Streptococcus_tigurinus	0	0	0	0	0.693147	0	0	0.693147	0	0	0.693147	0.693147	3.89182	1.38629	0	0	0.693147	0	0	1.38629	0	0	0.693147	0.693147	0	0	0	0.693147	0	0	0	0	0	0	1.09861	0	0	0	0	0	0	0	0	1.09861	0	0	0	0	0
Blautia_producta	0.693147	0	0.693147	0.693147	0	1.09861	0	0.693147	1.94591	1.09861	0	1.09861	0	0.693147	1.09861	0	1.09861	1.09861	1.38629	0.693147	0	1.94591	0	1.60944	1.09861	0	0	0	0.693147	0	0.693147	0.693147	0	1.09861	1.38629	0.693147	0.693147	0.693147	0.693147	0	0	0	0	0	0.693147	0	1.94591	0	1.94591
Akkermansia_muciniphila	0	1.09861	1.79176	0	2.48491	0	0	1.09861	1.38629	0.693147	1.09861	0.693147	0	0	0	0	0	0.693147	0	1.94591	0	1.38629	0	0.693147	0	0	0.693147	0	0	0	0.693147	0.693147	0	1.94591	0.693147	0	0	2.30259	0	0.693147	0.693147	0	0	0	0	0	1.09861	1.09861	0
Clostridium_perfringens	0	0	0	0	0	0	0.693147	0	0	0	0	0	0	2.30259	0	0	0	0	0	0	0	0	0	0	0	0	0	0	0	0	0	0	0	0	0	0	0	0	0	0	0	0	1.09861	0	0	0	0	0	0
[truncated: 1 more columns]

## Sheet: Figure1B
Diagnosis	variable	value	Test
No BV	Chao1	879.464	Nugent_Diagnosis
No BV	Chao1	598.108	Nugent_Diagnosis
No BV	Chao1	950.226	Nugent_Diagnosis
BV	Chao1	1234.91	Nugent_Diagnosis
No BV	Chao1	1085.49	Nugent_Diagnosis
BV	Chao1	1503.05	Nugent_Diagnosis
No BV	Chao1	1122.61	Nugent_Diagnosis
BV	Chao1	1294.01	Nugent_Diagnosis
No BV	Chao1	823.889	Nugent_Diagnosis
No BV	Chao1	567.15	Nugent_Diagnosis
No BV	Chao1	1126.15	Nugent_Diagnosis
BV	Chao1	636.375	Nugent_Diagnosis
No BV	Chao1	961.06	Nugent_Diagnosis
No BV	Chao1	843.5	Nugent_Diagnosis
BV	Chao1	1418.36	Nugent_Diagnosis
BV	Chao1	1263.56	Nugent_Diagnosis
No BV	Chao1	824.312	Nugent_Diagnosis
BV	Chao1	1031.3	Nugent_Diagnosis
BV	Chao1	1654.73	Nugent_Diagnosis
No BV	Chao1	752.5	Nugent_Diagnosis
BV	Chao1	1081.01	Nugent_Diagnosis
BV	Chao1	1690.33	Nugent_Diagnosis
No BV	Chao1	983.722	Nugent_Diagnosis
No BV	Chao1	728.938	Nugent_Diagnosis
No BV	Chao1	593.071	Nugent_Diagnosis
BV	Chao1	1194.21	Nugent_Diagnosis
No BV	Chao1	680.349	Nugent_Diagnosis
BV	Chao1	1441.32	Nugent_Diagnosis
No BV	Chao1	691.486	Nugent_Diagnosis
BV	Chao1	1252.07	Nugent_Diagnosis
No BV	Chao1	692.455	Nugent_Diagnosis
No BV	Chao1	859.032	Nugent_Diagnosis
BV	Chao1	1143.62	Nugent_Diagnosis
No BV	Chao1	705.783	Nugent_Diagnosis
No BV	Chao1	1090.23	Nugent_Diagnosis
No BV	Chao1	625.622	Nugent_Diagnosis
BV	Chao1	888.102	Nugent_Diagnosis
No BV	Chao1	1065	Nugent_Diagnosis
BV	Chao1	1072.04	Nugent_Diagnosis
BV	Chao1	1881.31	Nugent_Diagnosis
BV	Chao1	1352.11	Nugent_Diagnosis
BV	Chao1	1544.22	Nugent_Diagnosis
BV	Chao1	1291.17	Nugent_Diagnosis
BV	Chao1	926.447	Nugent_Diagnosis
BV	Chao1	1418.48	Nugent_Diagnosis
BV	Chao1	1536.06	Nugent_Diagnosis
BV	Chao1	1260.79	Nugent_Diagnosis
BV	Chao1	1136.9	Nugent_Diagnosis
BV	Chao1	1335.52	Nugent_Diagnosis
No BV	Fisher	45.3552	Nugent_Diagnosis
No BV	Fisher	42.7448	Nugent_Diagnosis
No BV	Fisher	65.133	Nugent_Diagnosis
BV	Fisher	113.596	Nugent_Diagnosis
No BV	Fisher	70.2157	Nugent_Diagnosis
BV	Fisher	104.304	Nugent_Diagnosis
No BV	Fisher	70.5605	Nugent_Diagnosis
BV	Fisher	114.499	Nugent_Diagnosis
No BV	Fisher	45.9369	Nugent_Diagnosis
No BV	Fisher	44.7822	Nugent_Diagnosis
No BV	Fisher	64.9154	Nugent_Diagnosis
BV	Fisher	58.6293	Nugent_Diagnosis
No BV	Fisher	75.1418	Nugent_Diagnosis
No BV	Fisher	41.552	Nugent_Diagnosis
BV	Fisher	130.808	Nugent_Diagnosis
BV	Fisher	99.3448	Nugent_Diagnosis
No BV	Fisher	62.333	Nugent_Diagnosis
BV	Fisher	99.2992	Nugent_Diagnosis
BV	Fisher	139.72	Nugent_Diagnosis
No BV	Fisher	57.2302	Nugent_Diagnosis
BV	Fisher	101.042	Nugent_Diagnosis
BV	Fisher	124.412	Nugent_Diagnosis
No BV	Fisher	69.554	Nugent_Diagnosis
No BV	Fisher	45.1157	Nugent_Diagnosis
No BV	Fisher	47.2371	Nugent_Diagnosis
BV	Fisher	105.363	Nugent_Diagnosis
No BV	Fisher	51.6024	Nugent_Diagnosis
BV	Fisher	104.361	Nugent_Diagnosis
No BV	Fisher	45.7025	Nugent_Diagnosis
BV	Fisher	110.648	Nugent_Diagnosis
No BV	Fisher	46.2532	Nugent_Diagnosis
No BV	Fisher	50.8584	Nugent_Diagnosis
BV	Fisher	96.2972	Nugent_Diagnosis
No BV	Fisher	49.9649	Nugent_Diagnosis
No BV	Fisher	50.0644	Nugent_Diagnosis
No BV	Fisher	44.8828	Nugent_Diagnosis
BV	Fisher	75.0069	Nugent_Diagnosis
No BV	Fisher	55.7017	Nugent_Diagnosis
BV	Fisher	98.0384	Nugent_Diagnosis
BV	Fisher	172.938	Nugent_Diagnosis
BV	Fisher	127.896	Nugent_Diagnosis
BV	Fisher	127.347	Nugent_Diagnosis
BV	Fisher	147.716	Nugent_Diagnosis
BV	Fisher	68.5427	Nugent_Diagnosis
BV	Fisher	126.135	Nugent_Diagnosis
BV	Fisher	146.157	Nugent_Diagnosis
BV	Fisher	139.585	Nugent_Diagnosis
BV	Fisher	94.813	Nugent_Diagnosis
BV	Fisher	104.134	Nugent_Diagnosis
No BV	Shannon	1.05948	Nugent_Diagnosis
No BV	Shannon	1.47968	Nugent_Diagnosis
No BV	Shannon	1.66066	Nugent_Diagnosis
BV	Shannon	2.94251	Nugent_Diagnosis
No BV	Shannon	2.20481	Nugent_Diagnosis
BV	Shannon	3.02591	Nugent_Diagnosis
No BV	Shannon	1.95785	Nugent_Diagnosis
BV	Shannon	2.83298	Nugent_Diagnosis
No BV	Shannon	2.04852	Nugent_Diagnosis
No BV	Shannon	2.10894	Nugent_Diagnosis
No BV	Shannon	1.59488	Nugent_Diagnosis
BV	Shannon	2.56858	Nugent_Diagnosis
No BV	Shannon	1.86086	Nugent_Diagnosis
No BV	Shannon	1.45803	Nugent_Diagnosis
BV	Shannon	3.05845	Nugent_Diagnosis
BV	Shannon	2.78933	Nugent_Diagnosis
No BV	Shannon	1.89786	Nugent_Diagnosis
BV	Shannon	2.78401	Nugent_Diagnosis
BV	Shannon	3.38823	Nugent_Diagnosis
No BV	Shannon	1.33417	Nugent_Diagnosis
BV	Shannon	2.71816	Nugent_Diagnosis
BV	Shannon	2.9107	Nugent_Diagnosis
No BV	Shannon	1.63429	Nugent_Diagnosis
No BV	Shannon	1.47473	Nugent_Diagnosis
No BV	Shannon	1.61881	Nugent_Diagnosis
BV	Shannon	2.99727	Nugent_Diagnosis
No BV	Shannon	1.91705	Nugent_Diagnosis
BV	Shannon	2.5169	Nugent_Diagnosis
No BV	Shannon	1.67788	Nugent_Diagnosis
BV	Shannon	2.81971	Nugent_Diagnosis
No BV	Shannon	1.84545	Nugent_Diagnosis
No BV	Shannon	1.36853	Nugent_Diagnosis
BV	Shannon	2.7529	Nugent_Diagnosis
No BV	Shannon	1.4643	Nugent_Diagnosis
No BV	Shannon	1.19605	Nugent_Diagnosis
No BV	Shannon	1.76385	Nugent_Diagnosis
BV	Shannon	2.60854	Nugent_Diagnosis
No BV	Shannon	1.45002	Nugent_Diagnosis
BV	Shannon	2.90661	Nugent_Diagnosis
BV	Shannon	3.37611	Nugent_Diagnosis
BV	Shannon	3.01967	Nugent_Diagnosis
BV	Shannon	3.37637	Nugent_Diagnosis
BV	Shannon	3.9696	Nugent_Diagnosis
BV	Shannon	2.49768	Nugent_Diagnosis
BV	Shannon	3.16467	Nugent_Diagnosis
BV	Shannon	3.24238	Nugent_Diagnosis
BV	Shannon	3.69883	Nugent_Diagnosis
BV	Shannon	2.96951	Nugent_Diagnosis
BV	Shannon	2.84996	Nugent_Diagnosis
No BV	Chao1	879.464	Amsel_Diagnosis
No BV	Chao1	598.108	Amsel_Diagnosis
No BV	Chao1	950.226	Amsel_Diagnosis
BV	Chao1	1234.91	Amsel_Diagnosis
No BV	Chao1	1085.49	Amsel_Diagnosis
BV	Chao1	1503.05	Amsel_Diagnosis
No BV	Chao1	541.724	Amsel_Diagnosis
No BV	Chao1	1122.61	Amsel_Diagnosis
BV	Chao1	1294.01	Amsel_Diagnosis
No BV	Chao1	823.889	Amsel_Diagnosis
No BV	Chao1	567.15	Amsel_Diagnosis
No BV	Chao1	1126.15	Amsel_Diagnosis
No BV	Chao1	636.375	Amsel_Diagnosis
No BV	Chao1	961.06	Amsel_Diagnosis
No BV	Chao1	843.5	Amsel_Diagnosis
BV	Chao1	923.6	Amsel_Diagnosis
BV	Chao1	1220.88	Amsel_Diagnosis
BV	Chao1	1418.36	Amsel_Diagnosis
BV	Chao1	1263.56	Amsel_Diagnosis
No BV	Chao1	824.312	Amsel_Diagnosis
BV	Chao1	1031.3	Amsel_Diagnosis
BV	Chao1	1654.73	Amsel_Diagnosis
No BV	Chao1	752.5	Amsel_Diagnosis
BV	Chao1	1081.01	Amsel_Diagnosis
BV	Chao1	1690.33	Amsel_Diagnosis
No BV	Chao1	983.722	Amsel_Diagnosis
No BV	Chao1	1599.88	Amsel_Diagnosis
No BV	Chao1	728.938	Amsel_Diagnosis
No BV	Chao1	593.071	Amsel_Diagnosis
No BV	Chao1	845.721	Amsel_Diagnosis
BV	Chao1	1194.21	Amsel_Diagnosis
BV	Chao1	680.349	Amsel_Diagnosis
No BV	Chao1	1393.59	Amsel_Diagnosis
BV	Chao1	1441.32	Amsel_Diagnosis
No BV	Chao1	691.486	Amsel_Diagnosis
BV	Chao1	1252.07	Amsel_Diagnosis
No BV	Chao1	692.455	Amsel_Diagnosis
No BV	Chao1	859.032	Amsel_Diagnosis
No BV	Chao1	850	Amsel_Diagnosis
No BV	Chao1	1143.62	Amsel_Diagnosis
No BV	Chao1	705.783	Amsel_Diagnosis
No BV	Chao1	1090.23	Amsel_Diagnosis
No BV	Chao1	625.622	Amsel_Diagnosis
BV	Chao1	888.102	Amsel_Diagnosis
No BV	Chao1	1065	Amsel_Diagnosis
No BV	Chao1	1072.04	Amsel_Diagnosis
No BV	Chao1	1881.31	Amsel_Diagnosis
BV	Chao1	1448.4	Amsel_Diagnosis
No BV	Chao1	1352.11	Amsel_Diagnosis
BV	Chao1	1544.22	Amsel_Diagnosis
No BV	Chao1	1291.17	Amsel_Diagnosis
BV	Chao1	926.447	Amsel_Diagnosis
BV	Chao1	1418.48	Amsel_Diagnosis
No BV	Chao1	1536.06	Amsel_Diagnosis
BV	Chao1	1260.79	Amsel_Diagnosis
No BV	Chao1	1136.9	Amsel_Diagnosis
BV	Chao1	1335.52	Amsel_Diagnosis
No BV	Fisher	45.3552	Amsel_Diagnosis
No BV	Fisher	42.7448	Amsel_Diagnosis
No BV	Fisher	65.133	Amsel_Diagnosis
BV	Fisher	113.596	Amsel_Diagnosis
No BV	Fisher	70.2157	Amsel_Diagnosis
BV	Fisher	104.304	Amsel_Diagnosis
No BV	Fisher	37.9288	Amsel_Diagnosis
No BV	Fisher	70.5605	Amsel_Diagnosis
BV	Fisher	114.499	Amsel_Diagnosis
No BV	Fisher	45.9369	Amsel_Diagnosis
No BV	Fisher	44.7822	Amsel_Diagnosis
No BV	Fisher	64.9154	Amsel_Diagnosis
No BV	Fisher	58.6293	Amsel_Diagnosis
No BV	Fisher	75.1418	Amsel_Diagnosis
No BV	Fisher	41.552	Amsel_Diagnosis
BV	Fisher	59.5013	Amsel_Diagnosis
BV	Fisher	115.637	Amsel_Diagnosis
BV	Fisher	130.808	Amsel_Diagnosis
BV	Fisher	99.3448	Amsel_Diagnosis
No BV	Fisher	62.333	Amsel_Diagnosis
BV	Fisher	99.2992	Amsel_Diagnosis
BV	Fisher	139.72	Amsel_Diagnosis
No BV	Fisher	57.2302	Amsel_Diagnosis
BV	Fisher	101.042	Amsel_Diagnosis
BV	Fisher	124.412	Amsel_Diagnosis
No BV	Fisher	69.554	Amsel_Diagnosis
No BV	Fisher	122.567	Amsel_Diagnosis
No BV	Fisher	45.1157	Amsel_Diagnosis
No BV	Fisher	47.2371	Amsel_Diagnosis
No BV	Fisher	73.0086	Amsel_Diagnosis
BV	Fisher	105.363	Amsel_Diagnosis
BV	Fisher	51.6024	Amsel_Diagnosis
No BV	Fisher	135.375	Amsel_Diagnosis
BV	Fisher	104.361	Amsel_Diagnosis
No BV	Fisher	45.7025	Amsel_Diagnosis
BV	Fisher	110.648	Amsel_Diagnosis
No BV	Fisher	46.2532	Amsel_Diagnosis
No BV	Fisher	50.8584	Amsel_Diagnosis
No BV	Fisher	46.6703	Amsel_Diagnosis
No BV	Fisher	96.2972	Amsel_Diagnosis
No BV	Fisher	49.9649	Amsel_Diagnosis
No BV	Fisher	50.0644	Amsel_Diagnosis
No BV	Fisher	44.8828	Amsel_Diagnosis
BV	Fisher	75.0069	Amsel_Diagnosis
No BV	Fisher	55.7017	Amsel_Diagnosis
No BV	Fisher	98.0384	Amsel_Diagnosis
No BV	Fisher	172.938	Amsel_Diagnosis
BV	Fisher	131.467	Amsel_Diagnosis
No BV	Fisher	127.896	Amsel_Diagnosis
BV	Fisher	127.347	Amsel_Diagnosis
No BV	Fisher	147.716	Amsel_Diagnosis
BV	Fisher	68.5427	Amsel_Diagnosis
BV	Fisher	126.135	Amsel_Diagnosis
No BV	Fisher	146.157	Amsel_Diagnosis
BV	Fisher	139.585	Amsel_Diagnosis
No BV	Fisher	94.813	Amsel_Diagnosis
BV	Fisher	104.134	Amsel_Diagnosis
No BV	Shannon	1.05948	Amsel_Diagnosis
No BV	Shannon	1.47968	Amsel_Diagnosis
No BV	Shannon	1.66066	Amsel_Diagnosis
BV	Shannon	2.94251	Amsel_Diagnosis
No BV	Shannon	2.20481	Amsel_Diagnosis
BV	Shannon	3.02591	Amsel_Diagnosis
No BV	Shannon	1.05184	Amsel_Diagnosis
No BV	Shannon	1.95785	Amsel_Diagnosis
BV	Shannon	2.83298	Amsel_Diagnosis
No BV	Shannon	2.04852	Amsel_Diagnosis
No BV	Shannon	2.10894	Amsel_Diagnosis
No BV	Shannon	1.59488	Amsel_Diagnosis
No BV	Shannon	2.56858	Amsel_Diagnosis
No BV	Shannon	1.86086	Amsel_Diagnosis
No BV	Shannon	1.45803	Amsel_Diagnosis
BV	Shannon	1.00235	Amsel_Diagnosis
BV	Shannon	3.26483	Amsel_Diagnosis
BV	Shannon	3.05845	Amsel_Diagnosis
BV	Shannon	2.78933	Amsel_Diagnosis
No BV	Shannon	1.89786	Amsel_Diagnosis
BV	Shannon	2.78401	Amsel_Diagnosis
BV	Shannon	3.38823	Amsel_Diagnosis
No BV	Shannon	1.33417	Amsel_Diagnosis
BV	Shannon	2.71816	Amsel_Diagnosis
BV	Shannon	2.9107	Amsel_Diagnosis
No BV	Shannon	1.63429	Amsel_Diagnosis
No BV	Shannon	3.05311	Amsel_Diagnosis
No BV	Shannon	1.47473	Amsel_Diagnosis
No BV	Shannon	1.61881	Amsel_Diagnosis
No BV	Shannon	2.01168	Amsel_Diagnosis
BV	Shannon	2.99727	Amsel_Diagnosis
BV	Shannon	1.91705	Amsel_Diagnosis
No BV	Shannon	2.71448	Amsel_Diagnosis
BV	Shannon	2.5169	Amsel_Diagnosis
No BV	Shannon	1.67788	Amsel_Diagnosis
BV	Shannon	2.81971	Amsel_Diagnosis
No BV	Shannon	1.84545	Amsel_Diagnosis
No BV	Shannon	1.36853	Amsel_Diagnosis
No BV	Shannon	0.962802	Amsel_Diagnosis
No BV	Shannon	2.7529	Amsel_Diagnosis
No BV	Shannon	1.4643	Amsel_Diagnosis
No BV	Shannon	1.19605	Amsel_Diagnosis
No BV	Shannon	1.76385	Amsel_Diagnosis
BV	Shannon	2.60854	Amsel_Diagnosis
No BV	Shannon	1.45002	Amsel_Diagnosis
No BV	Shannon	2.90661	Amsel_Diagnosis
No BV	Shannon	3.37611	Amsel_Diagnosis
BV	Shannon	3.46969	Amsel_Diagnosis
No BV	Shannon	3.01967	Amsel_Diagnosis
BV	Shannon	3.37637	Amsel_Diagnosis
No BV	Shannon	3.9696	Amsel_Diagnosis
BV	Shannon	2.49768	Amsel_Diagnosis
BV	Shannon	3.16467	Amsel_Diagnosis
No BV	Shannon	3.24238	Amsel_Diagnosis
BV	Shannon	3.69883	Amsel_Diagnosis
No BV	Shannon	2.96951	Amsel_Diagnosis
BV	Shannon	2.84996	Amsel_Diagnosis

## Sheet: Figure1C,D
Axis.1	Axis.2	Axis.3	Axis.4	Axis.5	Axis.6	Axis.7	Axis.8	Axis.9	Axis.10	SID
-0.0352185	0.170452	0.00571906	-0.302404	-0.140968	0.294919	-0.0593676	-0.0547413	-0.00244874	-0.0312428	MS21092
-0.0956531	-0.0706551	0.0240946	-0.357938	-0.0990715	0.102596	-0.149473	-0.0797488	-0.0672763	0.0849356	MS20952
-0.214706	0.304339	0.0222546	0.0885573	-0.00581086	0.098683	-0.0531252	-0.0267875	0.0021521	0.0020422	MS20874
-0.223612	-0.158301	-0.00654733	-0.457375	-0.155472	0.0120912	0.106952	-0.0234478	-0.0209491	0.037805	MS20859
0.131567	0.344325	-0.187376	-0.122756	-0.00552212	-0.0574837	-0.131481	0.0399476	0.00534205	0.00321146	MS20856
-0.227364	0.266824	0.0588752	0.0184625	-0.0324078	0.117129	-0.0449159	0.0262506	0.0183939	-0.0655375	MS20829
0.134608	0.366605	-0.0765809	0.0371565	0.00445655	-0.175105	0.131929	0.120011	-0.00738019	-0.0268658	MS20808
-0.265559	0.250209	0.0667694	0.171495	0.0207718	0.099181	-0.0339927	-0.0885293	0.0169066	0.0412314	MS20778
-0.449398	-0.0236211	0.085981	-0.128416	-0.0585685	-0.047299	0.0697873	0.113741	-0.0357035	-0.0764317	MS20739
-0.321936	-0.109846	0.0276632	-0.368719	-0.10755	-0.0266151	0.11313	0.0220821	0.00649965	-0.0218791	MS20724
-0.504252	-0.0112291	0.0830758	0.0358639	0.0142553	-0.0780914	-0.0041719	0.0754503	-0.01382	-0.0376554	MS20659
0.400167	0.147676	0.229761	0.0098679	-0.0288227	0.135491	-0.0869668	-0.0224366	0.0199841	-0.0109296	MS20647
0.377734	-0.205014	0.407371	0.0389275	0.00755608	-0.0751114	0.0395806	0.0291337	-0.0269073	-0.00813741	MS20641
-0.412208	-0.00818814	0.0852167	0.25583	0.0788869	-0.0515073	0.0849075	-0.178294	0.0040807	0.143766	MS20632
-0.192884	0.338652	-0.00329544	0.146185	0.0192097	0.0354697	-0.0109157	-0.0435264	0.0174856	0.034253	MS20617
0.305286	0.359766	-0.271364	-0.0089827	0.0165578	-0.110137	0.0770585	0.00760831	-0.0154732	0.0221042	MS20590
-0.196863	0.336003	0.00846898	0.114314	0.00623584	0.0474944	-0.0296752	0.00331795	0.0101903	-0.0139375	MS20584
-0.464718	0.0158745	0.114581	0.000670421	-0.0225227	-0.0269909	0.0502423	0.075193	-0.0215287	-0.062509	MS20578
-0.399991	-0.0153692	0.0708605	0.279941	0.0869136	-0.0410901	0.0638238	-0.181349	-0.000871802	0.136435	MS20569
-0.438232	0.023029	0.122769	0.172132	0.0430722	-0.0323731	0.0697086	-0.114142	0.013595	0.095026	MS20563
0.338841	0.359895	-0.209917	-0.00573888	0.016954	-0.0674783	0.0483174	0.00305727	-0.0050495	0.0129177	MS20554
-0.42461	0.0721889	0.141228	0.0908684	0.00979435	0.0116488	-0.0273325	-0.0220656	-0.0135114	0.0277877	MS20545
-0.411707	0.0714743	0.139057	0.113434	0.0185858	0.0212883	0.000478042	-0.0682068	-0.00844792	0.0654007	MS20530
0.294408	0.378508	-0.217522	-0.0358673	-0.0120087	0.0876606	-0.0674153	-0.0517206	0.0105354	0.000979459	MS20512
0.00579194	-0.286224	-0.125962	-0.254607	0.0638248	-0.266314	-0.389986	-0.107275	0.0327458	0.0534986	MS20506
0.385797	-0.215248	0.424261	0.0311359	0.00410852	-0.0782037	0.0405445	0.0282793	-0.0150293	-0.00354935	MS20497
0.421836	0.062251	0.310714	0.0352537	-0.0201866	0.114992	-0.0746078	-0.00185164	0.0196601	-0.0332711	MS20440
-0.180384	-0.180901	-0.0252459	-0.470511	-0.14978	0.0077682	0.105333	-0.070501	-0.000296246	0.0682548	MS20437
0.205903	0.30649	0.00332657	-0.115406	-0.0434621	0.0309517	-0.0638298	0.0369997	0.00661317	0.00490172	MS20434
0.401149	-0.0480123	0.368837	0.0144491	-0.0231593	0.0852096	-0.0519813	-0.00525658	0.0106519	-0.0217401	MS20416
-0.466232	-0.0416026	0.0663189	-0.114714	-0.0462862	-0.0641833	0.108558	0.0965755	0.0243883	-0.0859641	MS20407
-0.186515	-0.0200924	0.371921	0.219995	0.0825611	-0.0354407	0.0745931	-0.00755118	0.0582718	0.0313537	MS20401
0.373753	-0.208466	0.398917	0.043509	0.0101342	-0.0811434	0.0432208	0.0308541	-0.029625	-0.0109053	MS20395
-0.251694	0.249219	0.060949	0.0996557	0.0030465	0.112829	-0.0999602	-0.0324014	-0.00379101	0.00120193	MS20392
0.280808	0.375037	-0.248308	-0.0366621	-0.00153775	-0.0758858	0.0656547	0.00732016	-0.016249	0.0218728	MS20383
0.44618	0.289351	-0.0165068	0.0350368	0.0147646	-0.14355	0.0860483	0.0542122	0.0101243	0.0182139	MS20374
0.387188	-0.126286	0.400986	-0.00141043	-0.0198058	0.0302147	-0.0203263	-0.00925961	0.00524954	0.00599622	MS20368
0.377636	-0.232224	0.418337	-0.000323552	-0.00368736	-0.084317	0.0367167	0.0141411	0.0226353	0.0182379	MS20365
-0.314929	0.193544	0.096996	0.141677	0.0195113	0.100204	-0.0508832	-0.0617509	0.00895109	0.0227084	MS20350
0.303	0.37175	-0.26114	-0.0187342	0.0106998	-0.0688477	0.0506922	0.00309847	-0.0110927	0.0207219	MS20347
-0.501572	-0.00134575	0.0957754	0.0533635	0.0115795	-0.0375148	0.0520126	0.021229	0.00561885	-0.0142585	MS20344
-0.223826	-0.0572631	0.0719734	-0.384452	-0.151564	0.0813566	0.0534137	0.0055809	-0.0349878	0.00697273	MS20341
0.388721	-0.0869784	0.37768	0.000369641	-0.0190692	0.0652762	-0.0424776	-0.00321156	0.0123394	-0.00441376	MS20338
0.346286	-0.126714	0.365188	-0.0506902	-0.030301	0.0356267	-0.0213775	-0.0290786	0.010149	0.0419696	MS20323
0.285191	0.357992	-0.207241	-0.0392714	-0.0016196	-0.0994825	0.0857742	0.0248722	-0.0147946	0.0249202	MS20317
0.279705	0.369101	-0.204236	-0.0439832	-0.0212483	0.15027	-0.0926394	-0.0687198	0.0138333	-0.00443031	MS20314
0.309953	0.379661	-0.223378	-0.0247278	-0.00534572	0.0197516	-0.0193336	-0.0261961	0.00304783	0.0056051	MS20308
0.424037	0.0516128	0.305381	0.0422308	-0.00570173	0.10725	-0.0642239	0.00749734	0.0169816	-0.0363164	MS20302
0.379509	-0.217368	0.423566	0.00067972	0.00204217	-0.0588152	0.0273588	0.019545	0.0084531	0.0129115	MS20299
-0.0299971	0.400006	-0.132621	0.0140839	0.0122972	-0.109805	0.0292678	0.0961566	0.00863929	-0.0433263	MS20290
-0.461703	-0.0417965	0.0629547	-0.097425	-0.0167153	-0.0842292	0.0145874	0.126705	-0.0049082	-0.0722089	MS20284
-0.421855	0.0720298	0.146604	0.0896093	0.00225238	0.0245185	0.00739024	-0.0200888	-0.0137757	0.0155574	MS20281
0.376387	-0.182149	0.392253	0.0411741	0.00991091	-0.0531626	0.0277469	0.0308629	-0.0281731	-0.0149424	MS20278
-0.474594	0.0236915	0.115117	0.100464	0.0331213	-0.0324209	-0.00339709	-0.0120139	0.0147591	0.023581	MS20275
0.379602	-0.211946	0.419139	0.022507	0.00701098	-0.0712773	0.03133	0.0282249	-0.012764	-0.00124653	MS20272
-0.338893	0.141652	0.125353	0.00125272	-0.0401721	0.0951295	-0.0211042	0.0486132	-0.00908175	-0.0682608	MS20266
-0.251429	0.228696	0.0731799	0.0104631	-0.0345394	0.119148	-0.065908	0.0659058	-0.0010878	-0.0992329	MS20248
-0.149048	0.371854	-0.0454497	0.138729	0.0239751	-0.0148409	-0.0131489	0.010667	0.0127052	0.0019273	MS20054
0.311123	0.328794	-0.261927	0.000668382	0.0275596	-0.153719	0.103305	0.0208927	-0.00793183	0.0232348	MS19331
-0.249214	-0.192966	-0.0453369	-0.43477	-0.133438	-0.0199282	0.108579	-0.00128023	0.0371849	0.0300961	MS19039

## Sheet: Figure1E
otu.names	W_stat	detected_0.9	detected_0.8	detected_0.7	detected_0.6	Mean_Difference	Sample_Type	Mean_Difference_round	percent_abundance
g__Lactobacillus	51	TRUE	TRUE	TRUE	TRUE	-11807	Deacreased with BV	-11807	8.69469
g__Gardnerella	48	TRUE	TRUE	TRUE	TRUE	5886.5	Elevated with BV	5886	0.0183085
g__Megasphaera	46	TRUE	TRUE	TRUE	TRUE	1094.5	Elevated with BV	1094	0.0203256
g__Prevotella	46	TRUE	TRUE	TRUE	TRUE	2443.5	Elevated with BV	2444	0.199687
g__Dialister	45	FALSE	TRUE	TRUE	TRUE	204	Elevated with BV	204	0.0223426
g__Actinomyces	44	FALSE	TRUE	TRUE	TRUE	5.5	Elevated with BV	6	0
g__Atopobium	44	FALSE	TRUE	TRUE	TRUE	314	Elevated with BV	314	0.00527534
g__Parvimonas	44	FALSE	TRUE	TRUE	TRUE	30	Elevated with BV	30	0.021722
g__Mobiluncus	43	FALSE	TRUE	TRUE	TRUE	11	Elevated with BV	11	0.0102404
g__Adlercreutzia	43	FALSE	TRUE	TRUE	TRUE	248	Elevated with BV	248	0.0409615
g__Porphyromonas	42	FALSE	TRUE	TRUE	TRUE	16	Elevated with BV	16	0.484866
g__Sneathia	42	FALSE	TRUE	TRUE	TRUE	591.5	Elevated with BV	592	0.0280834
g__Clostridium	42	FALSE	TRUE	TRUE	TRUE	229	Elevated with BV	229	0.00853364
g__Gemella	42	FALSE	TRUE	TRUE	TRUE	15.5	Elevated with BV	16	3.19282
g__Arcanobacterium	41	FALSE	TRUE	TRUE	TRUE	3.5	Elevated with BV	4	0.18805
g__Aerococcus	41	FALSE	TRUE	TRUE	TRUE	72	Elevated with BV	72	0.0293247
g__Mycoplasma	39	FALSE	FALSE	TRUE	TRUE	7	Elevated with BV	7	3.99033
g__Anaerococcus	37	FALSE	FALSE	TRUE	TRUE	6	Elevated with BV	6	0.0148951
g__Finegoldia	36	FALSE	FALSE	TRUE	TRUE	4	Elevated with BV	4	0.132039
g__Peptoniphilus	34	FALSE	FALSE	FALSE	TRUE	1.5	Elevated with BV	2	0.885482

## Sheet: Figure2
SampleID	EGF	EOTAXIN	GRO	G_CSF	IFNA_2	IFN_G	IL_10	IL_15	IL_1A	IL_1B	IL_1RA	IL_2	IL_6	IL_7	IL_8	IP_10	MCP_1	MIP_1B	SCD40L	SEGFR	SGP130	SILRII	SIL_4R	SIL_6R	STNFRI	STNFRII	SVEGFR1	SVEGFR2	SVEGFR3	TGFA	TNF_A	VEGF	EGF_Cat	EOTAXIN_Cat	GRO_Cat	G_CSF_Cat	IFNA_2_Cat	IFN_G_Cat	IL_10_Cat	IL_15_Cat	IL_1A_Cat	IL_1B_Cat	IL_1RA_Cat	IL_2_Cat	IL_6_Cat	IL_7_Cat	IL_8_Cat	IP_10_Cat	MCP_1_Cat
CVM050	674.47	448.52	128859	63277.5	986.19	336.39	17.94	17.941	2046.94	305.56	441081	17.941	2901.38	119.42	35327.3	7296.9	3069.58	2212.9	17.941	18954	519660	30750.7	1368.83	3601.63	8532.58	25531	32751.1	3421.95	3421.95	193.99	96.99	3612.85	3	2	3	3	3	3	1	1	1	1	4	1	2	3	1	2	2
CVM051	621.83	262.36	116296	116296	748.13	18.61	2077.86	63.149	7814.97	3489	116296	87.106	11095.7	91.29	116296	8204.33	9143.54	3616.34	68.615	19939.7	334783	65877	283.94	28156.3	18882.9	56313.4	86824.3	1835.62	709.81	686.96	1713.39	2981.6	3	1	2	4	3	1	4	2	3	3	1	2	4	2	3	2	4
CVM052	655.91	483.51	68553.8	97584.8	850.94	339.27	255.05	105.019	4422.12	7216.84	263206	75.014	4903.26	105.55	193320	2781.03	9480.14	1358.14	103.177	111297	1.22016e+06	62786.9	642.62	6970.21	15668.1	27067.5	35020.6	6535.66	1606.48	249.26	761.72	4147.59	3	3	1	3	3	3	2	3	2	4	3	2	3	2	4	1	4
CVM053	386.31	412.57	121967	79108	850.73	134.16	856.79	121.027	12057.3	782.72	168327	71.202	3837.36	103.69	32822.8	6919.77	1810.02	474.01	80.629	24253.3	137971	25150.1	410.97	35910.3	23889.5	26640.2	61399.9	4860.12	1027.39	564.91	561.04	3184.25	2	2	3	3	3	2	3	3	4	2	2	2	3	2	1	2	1
CVM054	432.5	294.32	144843	66732.1	240.73	81.98	4.63	26.506	4522.15	156.87	144843	16.657	3810.82	40.56	31503.1	4091.38	6598.91	332.27	16.947	24928.4	174625	75855.2	353.63	6060.38	10642.5	24384.2	12210.3	2296.2	884.05	159.04	11.88	3530.41	2	1	3	3	1	1	1	1	2	1	2	1	3	1	1	1	3
CVM055	744.64	639.74	153645	133613	909.74	237.5	149.96	94.557	1945.81	180.25	369364	56.143	2449.99	104.9	126290	11549.3	6098.2	3633.07	70.179	17251.2	200094	47184.8	901.8	4616.31	7569.75	30397.9	34388.9	8726.97	2254.41	610.93	86.06	5101.66	3	3	3	4	3	3	2	3	1	1	4	1	2	2	3	3	3
CVM056	557.99	450.25	142254	153041	814.18	443.66	1263.96	108.2	3171.61	2465.02	153041	125.952	4730.18	132.23	153041	7573.98	8658.57	1654.67	137.43	33575.3	332433	98257.1	373.65	16007.1	13260.5	18829	41233.4	8392.9	934.08	295.37	910.13	3594	3	2	3	4	3	4	4	3	2	3	2	3	3	3	4	2	3
CVM057	428.09	227.52	110932	41846.2	487.21	145.43	1030.78	90.964	6923.47	2599.46	110932	129.014	3839.9	103.06	48923.5	1364.02	6364.59	633.09	46.148	36379.5	113865	8936.99	270.84	12653.4	11961.1	10810.1	21566.3	4509.26	677.07	232.51	526.93	2509.83	2	1	2	2	1	2	4	2	3	3	1	3	3	2	2	1	3
CVM058	531.72	562.31	80400.8	134901	587.58	263.86	1624.25	194.365	8588.62	4820.71	115751	94.605	3682.95	113.73	78551	1577.36	4524.92	731.74	144.152	48058.3	125040	86022.7	405.94	72667.9	58980.7	83739.5	67217.6	9631.6	1014.8	741.05	856.93	7418.77	2	3	2	4	2	3	4	4	3	4	1	3	3	3	3	1	3
CVM059	386.52	336.5	81276.7	49912.5	647.84	153.99	568.32	84.683	2831.7	3688.73	139741	82.307	5518.91	164.89	90236	5822.85	14651.5	711.14	55.617	23946.3	643579	95737.1	341.18	33328.8	31940.9	42250.6	54435.4	4140.37	852.91	363.33	172.58	4679.91	2	2	2	2	2	2	3	2	2	3	2	2	3	4	3	2	4
CVM060	547.95	494.59	62044.4	49673.2	826.48	309.55	977.03	105.208	3559.94	980.28	108742	81.346	7366.52	109.33	60627.4	35885.1	4630.46	5015.72	85.902	8850.5	86641.8	10629.3	529.62	15629.2	16203.6	59694.9	13787.9	4122.64	1324	373.76	1396.77	4416.14	3	3	1	2	3	3	3	3	2	2	1	2	4	2	2	4	3
CVM061	815.81	797.87	360294	286911	1098.13	370.92	751.74	99.963	5990.08	444.52	366164	167.337	3431.33	113.88	56228.6	10934.8	5586.94	1881.35	72.134	22070.6	179239	39014.4	893.99	32187.3	19785.3	53619.3	52599.9	12577.4	2234.88	789.45	316	7791.25	3	4	4	4	4	4	3	3	3	2	4	4	3	3	2	3	3
CVM062	233.48	349.48	122368	70752.4	263.34	77.09	33.77	69.872	6671.97	529.61	122368	13.338	1340.29	24.11	122368	12808	2597.13	685.99	53.964	13747.5	31077.7	3527.86	298.76	7710.26	15868.1	45429.7	19059.9	746.87	746.87	276.43	15.91	6406.07	1	2	3	3	1	1	1	2	3	2	2	1	1	1	3	3	2
CVM063	730.48	707.09	216568	73504.4	1055.12	407.58	729.4	142.285	16377.3	4391.35	216568	88.143	3094.32	155.28	216568	10438.4	5561.46	3222.53	144.667	57430.1	247880	67531.9	1140.88	22634.2	41571.3	73862	47601.6	11270	1321.82	485.11	586.25	9654.16	3	3	4	3	4	4	3	3	4	4	3	2	2	4	4	3	3
CVM064	190.72	119.8	48419.8	7940.35	172.81	83.42	19.35	19.725	1653.14	28.02	62818.7	63.196	116.28	67.47	3949.6	4490.78	1489.05	95.11	2.01	17190.3	506247	6319.31	153.37	8818.42	4362.38	1861.32	12273.4	1559.85	383.41	159.87	7.98	788.44	1	1	1	1	1	1	1	1	1	1	1	2	1	1	1	2	1
CVM065	924.72	741.25	179714	120625	634.7	148.25	453.09	29.65	3883.25	793.14	236835	29.65	10453.5	105.63	129710	10592.5	16627.3	8005.55	29.65	33536.2	767548	54300.6	2262.22	42626.8	44848.7	118101	92088	5655.31	5655.31	472.55	102.85	10550.8	4	4	4	4	2	2	3	1	2	2	3	1	4	2	4	3	4
CVM066	620.06	556.72	185202	108656	825.08	385.59	1148.07	270.395	37880.7	5255.67	185202	144.643	2404.11	150.2	180594	5034.17	4179.83	985.83	191.684	90203.6	991988	63065.8	452.17	38149.1	58218.5	56237.6	139974	6104.45	1130.38	310.03	325.96	9169.91	3	3	4	4	3	4	4	4	4	4	3	4	2	3	4	2	2
CVM067	1493.4	1635.51	259723	99128.8	2329.08	646.41	1189.06	235.172	17309	4934.84	628802	293.022	13177.8	286.73	422826	19240.1	13366.5	10213	281.075	131256	179163	180454	1535.22	37344.6	50434.3	137405	50263.3	3837.89	3837.89	735.7	418.15	15879.8	4	4	4	3	4	4	4	4	4	4	4	4	4	4	4	3	4
CVM068	561.94	578.31	237306	41169.7	616.52	182.01	2236.84	125.535	8705.09	624.59	237306	62.886	2271.02	184.86	174973	13406.6	1550.08	1088.28	76.175	70290.7	208826	9130.58	579.38	17526.2	19451.2	44428.4	73295.7	8075.99	1448.4	1227.35	170.86	6908.69	3	3	4	2	2	2	4	3	3	2	3	2	2	4	4	3	1
CVM069	293.57	306.07	51728.4	42511.3	441.94	194.8	68.52	70.017	21493.3	15248.8	83353.1	95.023	3327.54	64.43	44764.7	1539.78	1854.94	347.83	52.262	125937	290092	5271.83	203.51	15839.8	31034.3	16932.9	16544.1	4127.56	508.75	101.02	62.51	1835.93	1	2	1	2	1	2	1	2	4	4	1	3	3	1	2	1	1
CVM070	4746.74	467.9	134213	41774.6	1725.97	256.05	232.55	117.116	3951.73	1157.55	186491	70.307	6096.19	774.5	55974.2	41262.9	5037.67	887.88	117.676	69960.6	897513	4180	455.32	14466.8	21417.1	15726.8	36850.7	4708.14	1138.25	346.5	225.47	15055	4	2	3	2	4	3	2	3	2	2	3	2	4	4	2	4	3
CVM071	294.4	568.69	24941.7	31272.4	303.91	117.94	72.52	151.327	7576.22	761.48	179510	46.134	827.18	32.31	116216	28697.4	982.82	554.15	107.706	20693.4	36750.9	6436.69	438.27	4040.95	15019.4	54064.4	5551.7	9663.2	1095.64	360.1	20.82	5889	1	3	1	1	1	1	1	4	3	2	3	1	1	1	3	4	1
CVM072	8.02	40.09	35164.5	2412.95	49.81	8.02	1.6	1.603	3983.68	1.6	50108	32.47	13.58	28.76	1056.93	2603.26	1153.69	8.02	1.603	4370.62	43755.4	305.83	122.34	770.16	1670.85	302.15	1934.47	735.84	305.83	93.15	1.6	285.26	1	1	1	1	1	1	1	1	2	1	1	1	1	1	1	1	1
CVM073	644.42	362.09	155468	74307.5	620.63	242.69	2262.84	127.795	4621.76	2369.33	155468	87.529	4133.12	130.75	117230	14715.2	12082.2	4718.3	104.164	15875.2	380580	20484.2	379.58	9388.72	14283.3	27192.8	45305.1	5833.47	948.9	416.97	2174.84	2792.67	3	2	3	3	2	3	4	3	2	3	2	2	3	3	3	3	4
CVM074	232.26	416.42	141879	141879	727.7	211.83	2020.64	107.544	11463.6	10800.4	141879	91.37	7090.42	103.15	105383	3615.65	1651.19	1001.1	73.919	34435.8	145158	60782.4	346.4	20459.6	29999.4	30953.9	41593.9	5323.59	865.96	439.54	875.96	3835.85	1	2	3	4	2	2	4	3	4	4	2	2	4	2	3	1	1
CVM075	384.28	344.45	82701.2	37880.4	529.78	226.03	442.39	70.85	6529.63	8773.8	122578	67.541	5138.49	134.84	122578	3467.01	1577.46	1043.14	36.774	56946.4	755604	25796.4	299.28	22004.1	35814	41259.7	26762.3	4955.24	2939.68	157.39	405.37	4166.81	2	2	2	2	2	2	3	2	3	4	2	2	3	3	3	1	1
CVM076	809.82	1183.58	93709.7	98052.7	817.28	355.34	NA	186.882	5358.15	1503.83	216377	116.691	7541.51	120.2	227651	8125.84	5704.71	2912.9	90.809	26472.3	1.40347e+06	28509.1	1071.06	21747.1	36901.7	74266.1	209925	5485.81	2677.54	309.28	119.76	16468.8	3	4	2	3	3	4	.	4	3	3	3	3	4	3	4	2	3
CVM077	1049.1	522.4	219622	14921.8	596.51	297.12	1473.14	87.028	3538.48	1526.4	226637	72.524	2733.92	68.22	97127.8	7282.29	6701.19	2391.24	25.383	37711	154099	24784.1	553.33	13130.6	17744.1	56416.6	20358.3	1383.28	1383.28	674.02	297.35	5646.65	4	3	4	1	2	3	4	2	2	3	3	2	2	1	3	2	3
CVM078	470.09	375.72	68794.5	87068.7	724.65	118	3290.97	80.186	8981.4	11941.1	175079	84.038	11702.1	102.95	175079	11286.1	2231.91	1102.3	59.177	33228.3	1.09795e+06	42037.1	427.46	27098.4	34231.2	89690.7	28682.9	4347.4	1068.6	635.19	712.75	5894.92	2	2	1	3	2	1	4	2	3	4	2	2	4	2	4	3	2
CVM079	281.52	318.79	100902	22095.2	331.36	132.97	1321.34	146.183	13572.8	28828.2	107409	44.897	579.15	59.72	107409	560.46	599.45	1110.39	60.256	57295.6	104636	62786.1	262.24	19239.3	35058.1	21421.9	25435.3	3257.71	655.57	149.41	492.47	7621.61	1	2	2	1	1	2	4	4	4	4	1	1	1	1	3	1	1
CVM080	645.16	947.31	61896.2	8151.67	1683.24	222.72	NA	163.072	1389.52	894.47	324199	106.662	853.29	184.15	324199	23090.8	60144.5	10797.8	32.42	104177	362518	58250.2	791.53	17846.8	19196.8	173902	78338.2	1978.75	7422.87	1192.41	686.33	8969.95	3	4	1	1	4	2	.	4	1	2	4	3	1	4	4	4	4
CVM081	310.79	286.84	112512	23017.8	660.83	205.16	41.67	58.616	826.23	54.54	127426	85.757	77.86	88.82	2413.06	5667.64	7382.66	194.83	45.236	7757.8	128711	2469.89	311.11	6046.99	1416.08	897.2	16919.2	5128.63	777.74	234.21	24.85	1883.73	1	1	2	1	2	2	1	2	1	1	2	2	1	2	1	2	3
CVM082	117.79	156.24	63669.1	18454.1	279.95	58.51	NA	16.809	323.18	119.25	63669.1	148.54	91.94	76.34	13609	3018.55	1743.2	173.69	16.427	8621.56	186838	3694.02	155.45	7141.38	2484.5	2705.56	9177.58	388.6	388.6	181.39	18.66	1114.66	1	1	1	1	1	1	.	1	1	1	1	4	1	2	1	1	1
CVM083	174.27	50.4	53161.4	13145.5	325.3	47.82	14.68	15.184	172.51	147.62	35492.6	129.98	190.59	85.06	6936.51	3211	5906.62	130.17	23.942	2285.96	202678	12310.3	153.83	5949.85	1801.83	1299.8	22675.8	3112.09	384.55	107.93	15.31	490.75	1	1	1	1	1	1	1	1	1	1	1	3	1	2	1	1	3
CVM084	522.31	456.48	218724	63342.8	710.41	160.11	69.55	85.083	3678.27	8697.98	218724	84.646	8783.28	53.59	69668.1	25717.1	10519.3	2097.34	48.338	119105	296703	10921.3	534.01	13903.8	22669.8	64753.6	68180.3	1334.98	1334.98	264.44	170.39	2110.68	2	2	4	3	2	2	1	2	2	4	3	2	4	1	2	4	4
CVM085	135.41	89.67	32667.5	20766	165.36	56.38	90.16	23.815	1106.97	1497.31	32667.5	180.749	1289.29	50.31	18526.6	5976.75	1537.72	228.18	24.272	9213.64	166334	3106.09	79.76	9116.81	6247.17	6781.22	8971.25	1490	199.39	114.17	35.51	989.5	1	1	1	1	1	1	2	1	1	3	1	4	1	1	1	2	1
CVM086	657.32	664.45	282433	88883.6	998.08	226.34	199.06	122.473	3323.2	1274.03	310058	133.635	3997.26	191.93	42193	12653.8	15836.5	890.49	128.054	7697.18	738680	29617.6	757.01	16927.6	16725.8	15907.5	60307.2	8952.3	1892.44	426.33	215.8	4090.9	3	3	4	3	3	2	2	3	2	2	4	3	3	4	2	3	4
CVM087	648.54	491.6	188858	103395	992.64	346.74	503.87	79.698	3883.68	2275.17	188858	101.417	6700.12	155.81	59953.6	24420.5	8102.58	2870.83	78.754	13197	241339	100433	461.1	11979.1	9674.82	22215.9	20966.3	2707.47	1152.7	500.85	843.63	5285.76	3	3	4	4	3	3	3	2	2	3	3	3	4	4	2	4	3
CVM088	632.21	219.93	111187	65027.2	510.01	138.32	229.16	38.804	9818.03	899.39	111187	47.254	5422.7	68.16	79515.5	3204.63	1619.66	494.45	39.249	20040.7	158000	8170.47	271.46	12640.3	10223.1	27111.4	18111.7	678.63	678.63	292.64	59.82	4764.7	3	1	2	3	2	2	2	1	3	2	1	1	3	1	3	1	1
CVM089	441.24	522.8	96245.8	51570.3	397.84	161.16	1550.09	119.702	6194.91	2552.08	88557.6	71.043	3339.97	62.48	76144.8	1588.43	1349.61	821.76	33.478	25611.5	185670	28875.2	1098.14	22533.5	27068.2	42172.6	32574.5	11416.8	1187.97	348.98	534.08	2968.41	2	3	2	2	1	2	4	3	3	3	1	2	3	1	3	1	1
CVM090	875.93	642.41	132675	28686.2	1157.96	159.4	250.39	104.256	1079.62	129.87	301317	79.849	1000.07	133.18	18137.2	5648.18	2032.08	1182.67	76.233	18268.5	153532	7399.43	735.66	6203.5	7285.53	14414.1	36658.8	1839.09	1839.09	580.94	97.02	2985.75	4	3	3	1	4	2	2	3	1	1	4	2	1	3	1	2	1
CVM091	640.81	794.56	145781	93520	929.99	519.82	553.35	131.308	3444.46	2964.11	145405	113.25	6027.55	120.99	62529.6	10875.6	10325.6	3493.47	85.389	3961.95	268451	24852.6	629.84	26719.3	28005.3	73585.1	34360.5	13937.3	3657.03	312.15	585.6	10591.9	3	4	3	3	3	4	3	3	2	3	2	3	4	3	2	3	4
CVM092	1320.98	650.62	134937	52454.1	848.69	412.03	148.2	155.936	13916.6	7651.88	203572	157.158	5737.48	174.46	203572	99380.8	1700.64	1119.44	168.354	119627	168090	16391.7	497.02	10792	36984.6	68535.1	35070.4	5102.75	1242.5	750.78	197.06	16011.6	4	3	3	2	3	4	2	4	4	4	3	4	3	4	4	4	1
CVM093	370.12	306.79	164059	31425.2	26.25	58.9	16.24	15.586	7755.06	388.16	164059	5.25	1128.23	25.76	51807.7	24695	2472.86	236.9	5.25	40011.8	43473.6	3646.37	400.55	2235.79	12308.8	13313.5	5842.3	1001.33	1001.33	254.62	5.25	6681.13	2	2	3	1	1	1	1	1	3	2	2	1	1	1	2	4	2
CVM094	516.35	785.25	92619.4	70082.3	1043.03	192.24	1089.9	93.34	3293.92	1224.94	322758	61.962	2846.28	133.46	38556.3	4989.93	1207.86	1419.96	93.738	5189.32	67520	35545.6	969.75	9270.08	13370.3	23197.7	28166.9	2424.27	2424.27	409.51	536.61	2852.24	2	4	2	3	4	2	4	3	2	2	4	2	2	3	2	2	1
CVM095	411.42	162.86	96581.5	59821	945.8	129.47	559.01	107.283	10036.3	2465.47	203572	106.876	7319.65	65.14	203572	2201.02	1760.9	1966.51	83.872	38841.2	144313	34626.8	497.02	31177.3	32358.8	61322.7	32407.7	3687.51	1242.5	269.94	93.85	7456.25	2	1	2	3	3	2	3	3	3	3	3	3	4	1	4	1	1
CVM096	494.05	368.43	159250	63692.6	809.72	174.05	93.4	89.945	24358.3	796.74	216213	72.648	2592.18	124.11	31087.1	7173.29	2641.69	1172.74	64.215	186364	854744	11922.4	1429.6	12649.5	17348.7	15567.1	53333.7	5108.46	1319.65	308.32	225.29	2378.56	2	2	3	3	3	2	2	2	4	2	3	2	2	3	1	2	2
CVM097	1573.59	1584.56	323419	60621	2183.29	697.44	99.36	154.198	9531.88	1265.2	645179	190.973	4738.84	272.27	50496.2	7826.67	7670.53	1443.27	223.232	87705.6	293224	25187.8	1575.2	13895.9	20810.9	22163.8	61610.1	8595.08	3937.85	526.47	111.62	7931.83	4	4	4	3	4	4	2	4	3	2	4	4	3	4	2	2	3
CVM098	377.11	347.04	117921	117921	696.8	154.83	801.04	85.375	4325.47	3069.61	117921	107.072	6049.47	59.2	117921	13595.4	14206.5	1225.32	56.013	20883.6	98765.8	27335.5	287.9	16528.3	17450.6	47088.5	31318.8	1603.49	719.73	375.11	163.79	8074.53	2	2	2	4	2	2	3	2	2	3	1	3	4	1	3	3	4
CVM099	120.78	116.55	51638.9	16053.5	148.72	66.51	302.76	36.819	1542.25	1745.65	51638.9	133.177	1056.12	72.4	30655.8	2862.6	1987.99	200.05	24.787	5738.21	108162	22728.4	126.08	11024.1	6947.39	12424.2	9980.14	1143.13	315.18	221.84	100.18	2193.98	1	1	1	1	1	1	2	1	1	3	1	3	1	1	1	1	1
CVM100	244.82	485.24	59626.6	86388.2	598.32	219.6	429.69	151.957	20078.3	7335.14	86388.2	72.307	3549	78.01	57422.8	1528.55	16703.2	386.24	106.862	85486.4	102098	50067.2	210.92	21816.8	57830.2	36136.1	45048.1	4282.52	527.27	224.61	472.37	5969.17	1	3	1	3	2	2	3	4	4	4	1	2	3	2	2	1	4
CVM101	1159.11	1242.81	234062	67415.9	1064.03	511.59	145.98	21.428	7486.35	3839.6	669619	153.343	28916.2	120.53	93628.9	5329.5	5267.9	1573.61	146.647	36063.7	415339	31635.5	1634.88	19481.9	11695.6	15805	99879.1	4087.02	4087.02	539.71	264.5	4973.93	4	4	4	3	4	4	2	1	3	3	4	4	4	3	3	2	3
CVM102	250.49	323.01	128586	39586.3	624.16	100.3	34.72	75.866	1157.02	299.61	107556	48.22	996.41	154.05	34031.7	9048.09	12607	981.63	25.203	9862.68	925584	36138.1	313.94	29995.7	12733.5	18765.5	41561.1	2867.73	784.83	103.9	51.05	2045.8	1	2	3	2	2	1	1	2	1	1	1	1	1	4	1	2	4
CVM103	754.1	723.47	97505.9	64060	1462.44	265.11	649.34	139.172	2528.55	531.73	378185	156.569	3485.35	157.7	75665.8	5989.69	1822.47	17755.4	91.521	25150.8	73791.1	13233.1	923.34	5238.62	6534.66	23474.7	24464	7803.47	2308.25	404.28	331.29	4023.51	3	4	2	3	4	3	3	3	2	2	4	4	3	4	3	2	1
CVM104	97.43	47.93	59918.4	37175.9	223.26	9.59	1.92	17.436	394.86	10.55	28073.3	78.074	110.67	82.87	2767.15	2928.57	1907.32	100.3	10.186	2550.97	188598	2137.71	146.29	6739.32	1528.04	856.23	5610.16	1045.16	365.71	187.01	4.73	357.77	1	1	1	2	1	1	1	1	1	1	1	2	1	2	1	1	1
CVM105	501.3	374.2	92459.2	43294.4	635.65	318.75	133.95	143.172	2034.05	1195.96	131713	81.531	2480.95	154.89	77230.9	10869.6	3793.34	1138.53	53.739	31093	1.16107e+06	4466.27	321.58	13041.2	13574.8	13287.2	109081	5721.63	803.91	256.84	170.17	3612.11	2	2	2	2	2	3	2	3	1	2	2	2	2	4	3	3	2
CVM106	337.9	619	101874	112483	441.38	210.91	1386.81	216.53	55337.7	23070.9	112483	102.697	1539.22	83.01	112483	3693.61	1995.9	403.7	131.043	99901.4	187488	134620	274.63	67565.9	68855.7	66886.2	48765.9	10933.3	686.54	323.28	225.87	8717	2	3	2	4	1	2	4	4	4	4	1	3	2	2	3	1	1
CVM107	64.87	47.09	2222.49	3610.27	57.21	9.42	13.42	13.774	25949.1	7.95	58861.5	5.18	87.64	27.43	695.1	334.39	430.63	21.9	1.884	198791	348372	810.23	143.71	1439.87	7961.25	491.02	14097.6	359.26	359.26	35.91	1.88	187.36	1	1	1	1	1	1	1	1	4	1	1	1	1	1	1	1	1
CVM108	94.84	964.98	192254	3101.23	2435.58	390.62	4176.46	387.06	1823.87	170.12	592742	18.968	423.81	597.48	366750	74651.7	70668.5	7909.55	231.762	279765	823781	3617.8	1447.18	22125.3	39632.5	122456	198449	10058.2	3617.8	3245.85	323.04	15159.4	1	4	4	1	4	4	4	4	1	1	4	1	1	4	4	4	4
CVM109	441.57	588.53	124850	42738.6	660.66	114.99	207.66	112.67	8852.88	2037.52	178558	166.594	2900.67	119.99	88843.1	5428.33	4013.79	2402.31	172.308	19202.8	501678	40234	435.95	45001.5	23934	48962.6	32243.9	3396.88	1089.83	185.52	92.31	10014.8	2	3	3	2	2	1	2	3	3	3	3	4	2	3	3	2	2
CVM110	552.22	501.55	142189	233496	778.71	282.06	745.55	120.717	3890.97	5705.23	233496	92.931	4582.12	149.44	91865.4	103016	3311.2	1418.25	108.109	31349.8	189656	211674	570.08	33904.3	29288.1	70594.2	135346	6746.16	1425.14	594.95	1754.72	7587.91	3	3	3	4	3	3	3	3	2	4	3	3	3	3	3	4	2
CVM111	721.87	481.18	69935.4	93498.5	664.8	256.3	768.47	97.903	3245.33	1010.24	213762	50.234	1415.74	76.53	98705.8	16359.8	5976.78	3690.81	98.33	10823.6	312334	29747.1	521.9	16749.7	15969.5	37567.6	33658.9	6286.95	1304.69	341.59	389.05	2504.22	3	3	1	3	2	3	3	3	2	2	3	1	1	2	3	3	3
CVM113	1242.29	1438.63	212698	198253	1937.57	1347.55	NA	516.146	13963.8	2729.5	506025	632.026	2749.24	672	448120	11877.4	17593	5214.09	730.701	78449.6	219824	105398	1235.46	11989.3	21903.3	124949	41838.7	10431.7	3088.53	1297.96	1122.87	10230.8	4	4	4	4	4	4	.	4	4	3	4	4	2	4	4	3	4
CVM114	869.58	986.68	209121	100615	1736.86	545.55	1698.85	208.085	10807	4360.2	383921	200.023	12495.9	158.56	282554	6232.58	3692.94	2971.94	12.285	63670.7	151884	7390.49	937.34	21685.4	24086.5	44207.4	58510	2343.26	2343.26	511	1030.83	6361.96	4	4	4	4	4	4	4	4	4	4	4	4	4	4	4	2	2
CVM115	1172.5	1329.19	469190	121527	1932.52	416.5	1489.9	121.201	11445.8	2154.17	669619	230.349	13608	229.68	63670.1	21374.9	2865.3	9654.57	191.511	99163.9	399342	23117.9	1634.88	45566.9	23374.4	49042.9	89846.9	10063	4087.02	962.91	2934.94	7478.98	4	4	4	4	4	4	4	3	4	3	4	4	4	4	2	4	2
CVM116	646.88	1067.71	116504	92577.4	998.48	322.32	1120.07	250.117	9703.68	5641.52	155946	111.163	4026.43	264.01	160428	1372.66	4720.95	1497.97	227.537	34678.1	86618.5	86771.4	605.81	55824.9	94022.5	100215	86759.2	16088.4	1514.47	374.93	292.05	11675.1	3	4	2	3	3	3	4	4	3	4	2	3	3	4	4	1	3
CVM117	805.77	320.03	119998	125061	810.4	1061.39	1172.57	118.433	4244.08	6071.22	125061	80.915	16219.7	114.43	125061	125061	7950.52	8961.39	82.916	14045.9	135192	11264.9	305.34	13312	18080.5	53807	47675.3	1613.16	763.31	531.64	1605.54	3788.1	3	2	3	4	3	4	4	3	2	4	2	2	4	3	3	4	3
CVM118	398.24	461.26	55948.6	41586	614.6	181.19	NA	102.414	30718	9356.87	114174	62.681	5734.03	64.28	96842.9	1294.04	1637.48	962.71	58.114	68427	117115	18615.3	278.75	13013.6	25438.1	30240.9	19782.9	696.86	696.86	197.29	431.46	2871.12	2	2	1	2	2	2	.	3	4	4	1	2	3	1	3	1	1
CVM119	787.13	393.01	87342.8	103924	683.85	35.77	965.52	54.77	3322.66	2050.2	223552	28.168	5419.8	144.86	158405	7445.41	6884.29	5611.16	43.593	18475	180684	45131.4	545.8	7759.95	16610.6	56867.7	27158.9	1364.45	1364.45	230.04	434.81	3295.83	3	2	2	4	2	1	3	2	2	3	3	1	3	3	4	2	3
CVM120	2585.3	482.82	96142.2	22506.8	790.6	261.09	132.16	99.853	30544.2	2571.06	146842	80.323	1107.63	245.23	38892.4	2615.99	1086.19	349.34	87.224	136657	808611	22148.2	358.51	10501.3	31408.1	14011.8	13011.8	2864.45	896.25	214.24	88.55	688.69	4	3	2	1	3	3	2	3	4	3	2	2	1	4	2	1	1
CVM121	424.64	394.26	82764.6	59312.1	972.53	265.66	262.9	72.845	105483	14220.7	172619	66.976	1763.64	65.77	77739.1	1932.81	1791.95	974.26	45.917	365698	133327	12226.4	421.45	6308.86	26722.6	17938.5	44991	2816.1	1053.58	360.77	262.9	2130.98	2	2	2	3	3	3	2	2	4	4	2	2	2	1	3	1	1
CVM122	613.81	438.24	227422	156666	831	206.27	NA	77.778	1311.54	2643.78	92187.2	91.878	11295.6	122.13	204438	23120.4	10474.4	2785.46	72.093	22503.4	401500	22769.9	555.25	12961.9	11847.1	43766.8	33448.7	1388.07	1388.07	249.25	276.32	5293.92	3	2	4	4	3	2	.	2	1	3	1	2	4	3	4	4	4
CVM123	1141.88	952.82	182313	37116.9	1350.59	490.63	3019.07	184.457	8222.77	8416.43	418270	166.053	3986.53	212.9	376321	4872.43	4269.7	3382.13	105.822	185772	318729	30519.9	1021.21	25631.6	42691.6	44440.8	51549.7	8064.25	2552.91	1041.91	858.29	6346.41	4	4	4	2	4	4	4	4	3	4	4	4	3	4	4	2	3
CVM124	857.24	790.24	97226.7	44155	1096.44	647.47	3328.14	283.972	8019.15	8432.12	313089	185.036	620.54	185.97	171949	31292.6	2679.73	11087.4	85.473	36238.8	64116.6	25837.1	764.41	36411	29207.5	98728.3	52344.1	15077.4	1910.94	856.61	2213.85	9432.12	4	4	2	2	4	4	4	4	3	4	4	4	1	4	4	4	2
CVM125	501.77	602.34	130458	46037.6	750.26	436.58	87.38	128.741	31946.7	9066.4	149873	93.82	1548.78	72.54	149873	25842.7	1824.4	591.25	103.412	151460	132341	1862.17	365.91	13425.9	40799.8	37553	8726.04	914.75	914.75	705.15	146.28	7894.99	2	3	3	2	3	4	2	3	4	4	2	3	2	1	4	4	1
CVM126	219.32	229.14	45745.9	56803.3	331.9	151.1	448.58	84.637	8416.26	9192.02	56803.3	36.297	4250.31	52.32	56803.3	2218	552.07	842.05	41.182	12301.9	78642.6	33841.8	138.69	20408.5	37413.6	86242.6	13952.2	1559.48	346.7	183.02	97.99	8960.09	1	1	1	2	1	2	3	2	3	4	1	1	3	1	2	1	1
CVM127	146.87	88.61	87186.2	18027.3	457.45	17.72	3.54	17.833	416.02	24.37	110762	166.143	120.29	146.98	3972.93	8274.05	6022.14	86.84	18.719	15982.5	1.10762e+06	6572.74	270.43	14171.6	5083.43	3786.63	18042.5	676.04	676.04	109.99	7.42	848.66	1	1	2	1	1	1	1	1	1	1	1	4	1	3	1	2	3
CVM128	866.07	1288.12	203651	98278	911.57	211.29	16.74	180.954	12849.3	141.73	180705	124.471	6568.74	149.57	94595.7	4176.07	4526.99	1582.57	131.27	21338	130952	23523.5	1276.88	24304.3	14101.4	45399.6	36674.6	9939.41	3192.06	480.1	75.31	9451.98	4	4	4	3	3	2	1	4	4	1	3	3	4	3	3	1	3
CVM129	571.63	355.27	99136.8	37674.5	886.92	129.43	202.02	62.973	2577.58	468.95	139321	53.917	2652.53	122.32	34618.6	3639.62	17629.3	648.4	56.564	17877.8	299560	15618.7	340.15	14011.2	13763.2	25209.5	28691.9	5046.63	850.35	305.39	489.99	3475.22	3	2	2	2	3	2	2	2	2	2	2	1	2	3	1	1	4
CVM130	712.2	266.12	102305	13155.2	423.13	53.22	1924.36	50.562	2420.01	384.87	332647	61.872	1830.56	79.5	332647	7426.02	1792.3	24227	10.645	100247	184717	30993.1	812.16	31858.3	27735.8	163219	57804.1	4295.14	2030.31	524.58	813.66	15813.7	3	1	2	1	1	1	4	1	2	2	4	2	2	2	4	2	1
CVM131	704.74	453.27	279105	77387.4	741.86	165.51	342.46	57.775	932.21	116.67	279105	70.334	12269.4	106.06	18833.7	4878.47	1898.47	1446.32	63.636	30538.8	212676	20637	681.43	12486.3	8876.37	17621.5	98842.1	8353.88	1703.52	844.85	96.57	2093.56	3	2	4	3	3	2	3	2	1	1	3	2	4	2	1	2	1
CVM132	565.42	542.08	202950	32474.4	1165.74	312.95	363.89	141.659	46935	1325.26	202950	89.501	721.49	186.71	135512	16316.6	3078.75	515.9	58.45	167380	240181	3390.08	495.5	8408.01	21392.5	21887.7	20664.6	6409.56	1238.7	474.9	71.64	2658.44	3	3	4	2	4	3	3	3	4	2	3	2	1	4	4	3	2
CVM133	515.72	734.12	173061	173061	1178.2	747.1	3967.76	260.11	16477.6	27713.9	173061	195.212	5721.55	135.68	173061	20166	2266.92	1249.67	216.672	58710.3	270492	154545	422.53	73033.6	59704	123960	58842.8	16469.7	15798.7	603.46	1180.1	14412.5	2	4	4	4	4	4	4	4	4	4	2	4	3	3	4	3	2
CVM134	1494.75	136.72	52464	17260.8	284.67	68.26	15.9	23.242	358.54	61.96	52464	113.322	182.94	62.48	6977.82	5946.58	5941.44	150.05	18.887	9150.35	219315	2305.43	128.09	7633.72	3107.91	2457.89	9325.84	751.23	320.21	145.17	17.58	1173.83	4	1	1	1	1	1	1	1	1	1	1	3	1	1	1	2	3
CVM135	1939.72	411.33	138216	95475.1	1243.94	263.72	215.48	102.141	6178.79	625.98	138216	138.63	5403.13	290.39	101015	71926.2	17907.1	911.26	125.085	63019.8	467810	25286.7	337.45	8440.83	12684.3	31784.6	27816	3490.22	843.6	857.49	129.65	13724.1	4	2	3	3	4	3	2	3	3	2	2	4	3	4	3	4	4
CVM136	608.35	556.74	79880.4	83644	839.95	287.08	10.32	67.738	13676.6	201.6	322563	55.158	1660.23	97.74	30672.2	1413.15	2502.76	575.13	51.61	176935	300402	18090.9	787.54	10874.5	11463.2	10316.8	32984	1968.76	1968.76	217.08	54.19	3891.07	3	3	2	3	3	3	1	2	4	1	4	1	2	2	1	1	2
CVM137	907.91	399.96	197093	128850	1210.88	217.98	162.48	83.992	2753.22	735.93	95361.4	74.992	5504.45	147.99	66025.9	23399.7	9640.53	3300.17	15.998	11380.9	493441	17705.7	1220.63	13356.7	13411.1	40242	377924	9112.58	3051.44	292.47	362.96	4049.09	4	2	4	4	4	2	2	2	2	2	1	2	3	3	2	4	4
CVM138	3414.27	80.29	100367	12916	554.22	16.06	3.21	3.212	15367.8	45.17	100367	3.212	494.31	93.74	35155.6	30018.8	2471.73	89.53	3.212	27941.5	249494	612.59	245.05	679.38	5860.61	1656.15	4978.19	612.59	612.59	198.22	3.21	6316.28	4	1	2	1	2	1	1	1	4	1	1	1	1	2	1	4	2
CVM139	1014.36	311.87	165850	84356.2	1150.42	62.37	299.79	56.917	880.26	339.55	65702.7	43.662	10152.6	120.46	58345.7	10515.1	2146.85	1262.69	233.904	30966.5	240410	5709.59	951.79	17917	7221.38	17253.1	28898.8	2379.38	2379.38	330.97	122.41	5104.17	4	2	3	3	4	1	2	2	1	1	1	1	4	3	2	3	2
CVM140	426.56	437.9	74684	38119.8	900.63	256.92	129.46	82.082	1951.15	224.89	88485.7	84.618	2180.44	124.66	6791.71	4325.78	8774.23	395.06	91.825	3229.89	431521	6623.68	325.86	2871.67	2005.6	1316.25	15847.4	3795.52	814.61	294.96	74.21	1760.16	2	2	1	2	3	3	2	2	1	1	1	2	2	3	1	1	3
CVM141	512.42	252.08	152870	25141	802.42	59.93	123.52	53.505	2525.42	121.38	152870	60.995	593.14	192.92	10166	11955.8	7387.61	313.54	51.976	14803	215025	4943.82	373.23	8482.31	4073.23	3934.73	23103.4	2032.26	933.04	160.51	34.55	1659.1	2	1	3	1	3	1	2	1	2	1	2	2	1	4	1	3	3
CVM142	341.33	688.63	89931	45069.9	827.01	382.98	777.22	199.563	7821.61	7410.95	135665	111.109	2101.85	261.02	109587	5799.93	8039.48	2235.07	141.091	15951.6	65319	61032.2	331.23	60222.9	45881.8	108227	51775	9123.44	828.03	356.53	827.42	7973.41	2	3	2	2	3	4	3	4	3	4	2	3	2	4	3	2	3
CVM143	961.88	671.34	47771.7	97297.9	974.63	665.27	2514.57	150.13	11115.9	1403.57	202331	104.403	2562.93	128.89	60945.5	1872.37	3032.75	1155.11	131.92	158457	272166	7184.59	1006.4	2764.05	9285.6	11787	27825.4	9622.88	1234.93	287.72	729.4	4328.88	4	3	1	3	3	4	4	4	4	3	3	3	2	3	2	1	2
CVM144	436.09	208.03	142399	95140.1	683.65	221.03	2799.59	101.416	3688.93	1852.53	156833	57.729	25773.6	90.49	230456	11375.5	23165.9	15691.3	111.037	74856.7	303186	22806.8	634.89	18584.3	22948.3	63323.4	58499.9	8576.9	1587.15	621.5	3390.66	7717.21	2	1	3	3	2	2	4	3	2	3	2	1	4	2	4	3	4
CVM145	2010.32	528.04	95903.1	58378.4	797.24	120.17	790.63	64.255	18067.7	3915.05	95903.1	75.955	7492.24	150.95	95903.1	18547.7	2014.44	735.38	59.268	38709.9	224997	28349.9	234.15	21964.2	24182.9	36642.2	35460.6	3216.59	585.34	513.75	160.16	10813.5	4	3	2	3	3	2	3	2	4	3	1	2	4	3	3	3	1
CVM146	1949.58	1565.26	259857	102702	2861.17	1034.82	468.81	352.564	5574.96	1062.14	635250	218.526	5473.32	442.13	57991.4	48639.2	27167.8	1495.38	306.191	25228.3	559437	27370.4	1550.96	14559.9	9055.5	16882.4	36706.7	14276.6	3877.25	790.89	494.86	7705.59	4	4	4	4	4	4	3	4	3	2	4	4	3	4	2	4	4
CVM147	1258.83	365.32	136061	55344.7	687.65	247.63	74.97	81.364	5199.96	204.23	136061	114.699	3822.35	210.89	39715.4	28884.8	9158.1	816.23	76.194	17872	379309	14431.7	332.19	2962.18	6453.9	7826.61	16373.5	2297.11	830.45	322.46	58.23	5944.08	4	2	3	2	2	3	1	2	3	1	2	3	3	4	2	4	4
CVM148	275.03	320.72	90649.3	90649.3	572.63	199.79	378.28	80.678	5357.01	6482.15	90649.3	62.095	9033.48	80.5	90649.3	9114.52	4367.21	3803.74	117.482	42585.5	209261	61372.4	221.32	20813.6	27458	107172	38078.1	2053.93	553.28	492.14	342.65	15572.2	1	2	2	3	2	2	3	2	3	4	1	2	4	2	3	2	3
CVM149	757.2	629.87	191392	150162	694.35	269.02	124.08	69.625	5066.08	697.06	270913	77.752	2803.14	87.78	120115	7692.04	2320.91	3009.57	53.37	32521.8	93468.3	12373.1	661.43	13682.5	12799.8	32467	64588.1	10249.7	1653.52	664.01	219.44	5150.06	3	3	4	4	2	3	2	2	3	2	3	2	2	2	3	2	2
CVM150	466.63	403.69	83980.4	49369.9	647.03	359.64	3882.65	68.992	2540.11	808.56	209999	84.142	8857.98	104.42	216839	57612.3	9737.16	6580.55	35.661	35883.9	178152	14326.5	569.07	13839.6	12993.1	60440.7	31667	3718.1	1422.61	390.88	1400.58	4033.69	2	2	2	2	2	4	4	2	2	2	3	2	4	2	4	4	4
CVM151	164.24	287.53	59591.4	35006.3	274.68	81.9	57.81	79.488	4844.57	2000.31	89211.9	34.347	3805.78	36.76	89211.9	9381.44	6969.06	2114.06	79.755	61908.9	123058	4421.88	217.81	13092.1	23089.6	58832.5	9863.18	3626.38	544.51	234	16.06	4241.67	1	1	1	2	1	1	1	2	3	3	1	1	3	1	3	3	3
CVM152	379.6	333.64	84217.8	51919.7	423.97	243.64	143.52	96.284	2494.35	2245.61	106392	72.346	4022.66	71.28	106392	7771.26	5496.61	2161.13	61.813	10985	718418	10828.4	977.31	20257.5	21252.8	41548.2	166095	6478.71	649.36	259.06	156.4	7947.76	2	2	2	2	1	3	2	3	2	3	1	2	3	1	3	2	3
CVM153	390.04	773.24	49531.6	55882.7	658.4	287.91	1052.85	225.268	26696.2	23953.5	133849	77.766	2542.86	110.56	133431	601.12	1302.62	1239.44	183.373	60391.3	66233.1	69228.4	326.79	52921.3	99439.4	87780.9	62116.7	12270.3	816.95	313.47	505.01	9679.95	2	4	1	2	2	3	4	4	4	4	2	2	2	2	4	1	1
CVM154	966.96	975.04	154217	64038.1	1206.75	386.28	286.86	167.937	16025.6	4154.98	273756	136.188	2133.33	191.61	45243.9	9132.38	5786.45	848.6	117.807	61532.4	203419	17014.3	2550.25	14249.9	15107.6	13122.2	79201.1	24233.6	12886.9	510.22	294.38	4079.78	4	4	3	3	4	4	2	4	4	3	3	4	2	4	2	2	3
CVM155	810.93	583.7	286547	155691	924.69	266.49	222.65	78.227	5275.32	344.43	286547	103.157	4560.68	125.51	66380.6	13897.8	10328.3	3137.69	115.192	16984.8	228324	14866	699.6	5610.58	7275.71	26460	26693.8	7235.88	1748.94	498.88	208.03	6576.25	3	3	4	4	3	3	2	2	3	2	4	3	3	3	2	3	4
CVM156	42.99	214.93	143685	105680	848.17	145.35	101.55	60.718	2175.64	1138.86	268664	87.853	7017.49	159.85	173901	22605.3	2542.63	4910.1	62.867	22500.8	301977	44111.6	655.94	10915	20927.5	70572	45194.8	1639.79	1639.79	247.71	142.66	4495.55	1	1	3	4	3	2	2	2	1	2	3	2	4	4	4	4	2
CVM157	2915.58	242.28	103536	27499	504.33	176.22	61.5	65.746	1358.92	393.96	103536	71.647	1432.94	128.49	30738.8	6761.34	8489.67	447.48	34.374	12401.8	370712	8189	252.78	11786.1	6704.4	10077.4	23974.3	4793.63	631.93	182.85	39.97	2160.08	4	1	2	1	2	2	1	2	1	2	1	2	1	3	1	2	3
CVM158	318.54	351.87	140724	150845	657.05	178.98	244.79	73.588	1627.56	3844.67	169167	66.821	4891.98	77.14	164883	22519.9	1856.11	1193.48	71.389	23421.4	213617	206295	413.02	12722.2	16667.4	61949.8	70743.3	6227.22	1032.51	111.65	450.83	4262	1	2	3	4	2	2	2	2	1	3	2	2	3	2	4	4	1
CVM159	1023.39	1057.69	215547	71204.6	1886.06	301.74	161.99	155.636	4371.79	458.02	635250	80.042	3183.88	234.41	18440.7	16073.7	8481.86	1208.25	20.328	49310.7	916380	3877.25	1550.96	19112.2	11123.9	10174.2	332153	12759.6	3877.25	656.21	114.98	4899.69	4	4	4	3	4	3	2	4	2	2	4	2	3	4	1	3	3
CVM160	491.18	162.5	56405.1	52040.2	303.74	177	1255.13	69.491	3491.08	5456.06	56405.1	82.013	2898.94	80.6	56405.1	6642.88	2416.06	822.05	74.003	21094.7	488222	24012.3	137.71	17683.9	15859	21985.6	22674.3	1955.51	344.27	332.73	204.36	2670.61	2	1	1	2	1	2	4	2	2	4	1	2	2	2	2	2	2
CVM161	1031.9	1370.95	115545	56369.8	2370.85	658.6	5627.33	373.055	39188	52669.8	250037	237.535	3735.3	260.04	250037	4303.14	10937.4	49526.3	395.308	47239.7	195139	163570	610.47	101357	88440.1	323513	189101	22681.6	1526.1	859.38	6435.45	18155.4	4	4	2	2	4	4	4	4	4	4	3	4	3	4	4	1	4
CVM162	687.99	682.34	29976.1	29019.5	1149.76	408.33	94.73	102.365	34395.6	661.98	282775	92.185	1349.4	100.39	40678.9	955.5	1238.27	422.18	117.634	195563	199028	31865.9	690.4	6370.92	10223.2	8027.13	28665.5	8805.61	1725.92	225.94	77.76	3577.95	3	3	1	1	4	4	2	3	4	2	3	2	1	2	2	1	1
CVM163	476.04	472.56	81327.1	121492	1069.16	379.08	2043.55	212.491	13688	21895.2	128939	194.568	6590.96	127.91	128939	45711.9	10844	2490.84	137.964	37334.1	164523	108985	1098.69	48207	52542.5	108410	37718.7	4379.66	786.98	856.28	2663.74	10341.9	2	2	2	4	4	4	4	4	4	4	2	4	4	3	4	4	4
CVM164	756.31	621.64	198896	89395.2	1100.73	595.52	294.91	136.026	6586.67	3002.65	272053	173.298	11469.2	156.97	95124.1	7567.96	9658.96	2557.3	70.19	24836.2	577153	36864.8	664.22	19505.6	20394.7	27601.9	31175.9	8511.17	1660.47	403.45	435.28	5398.07	3	3	4	3	4	4	2	3	3	3	3	4	4	4	3	2	4
CVM165	336.41	300.09	77183.8	7944.23	844.43	210.88	181.1	78.68	22593.2	445.9	128352	67.257	645.48	169.17	14893.7	1523.8	3540.08	485.56	42.1	135388	422216	6554.43	940.69	7535.17	11417.7	5939.75	27172.4	9639.38	783.4	158.51	37.35	1592.21	2	1	1	1	3	2	2	2	4	2	2	2	1	4	1	1	2
CVM167	592.11	244.28	66602	115827	387.56	337.17	670.06	95.789	1150.86	3377.06	64358.8	141.773	3322.04	100.54	32408.1	74603.9	115827	708.28	53.628	8008.99	324208	11955.5	282.79	9325.02	9001.29	12799.3	17882.6	706.95	706.95	313.31	516.24	1169.28	3	1	1	4	1	3	3	3	1	3	1	4	3	2	1	4	4
CVM169	642.76	612.07	61096.8	124654	727.5	371.07	551.82	9.009	2481.5	928.24	281540	114.024	8634.85	121.34	34586.4	120234	3016.42	2477.27	103.888	34357.2	75755.8	7755.88	687.38	20461.8	13336.9	67541.6	22427.2	1718.38	1718.38	751.43	349.95	3528.55	3	3	1	4	2	4	3	1	2	2	3	3	4	3	1	4	2
CVM170	941.19	920.82	100429	50516.1	1212.15	88.12	482.99	66.087	12818.2	2264.59	550728	59.479	5209.89	143.74	447432	9688.41	6721.08	2115.9	41.305	99534.7	319360	13099.6	1344.6	19844.9	20385.7	85339.1	301367	3361.37	3361.37	410.84	431.77	7271.81	4	4	2	2	4	1	3	2	4	3	4	2	3	3	4	3	3
CVM171	245.8	274.43	114537	25696.3	693.29	83.15	68.61	68.837	1577.74	842.19	114537	24.396	2571.92	182.23	114537	6590.09	5836.44	1312.02	59.101	9465.65	533890	8161.31	279.64	13026.1	7845.07	14815	24625	699.07	699.07	139.96	29.78	2317.99	1	1	2	1	2	1	1	2	1	2	1	1	2	4	3	2	3
CVM172	507.25	418.39	148102	56571.8	665.57	242.89	269.1	87.528	3569.55	2802.09	148102	74.792	6833.13	138.48	120711	7562.98	14128	1146.46	59.833	16803.1	888886	22372.3	361.59	20043.4	22330.4	34367.4	24447.9	3355.69	903.94	208.97	226.15	5077.53	2	2	3	2	2	3	2	2	2	3	2	2	4	3	3	2	4
CVM173	584.62	876.2	123421	64484.3	401.74	58.76	111.27	127.794	2350.24	75.28	304663	49.575	2977.46	11.75	118028	9081.1	2053.89	651.82	75.648	20267.9	82075.4	12768.4	896.58	9562.16	10201.5	27797.1	16603.7	4993.52	2241.36	347.76	11.75	6521.18	3	4	3	3	1	1	2	3	1	1	4	1	2	1	3	2	1
CVM174	212.33	179.35	52549.8	17973.7	399.51	120.27	33.59	52.265	2984.95	43.2	68141.7	102.281	93.01	88.79	6183.38	12266.8	5165.48	212.67	34.207	10077.3	554113	3066.24	166.37	7359.17	2728.94	1518.88	17537.2	1489.65	415.9	167.42	32.84	1141.37	1	1	1	1	1	2	1	1	2	1	1	3	1	2	1	3	3
CVM175	391.76	304.67	109674	32420.5	526.33	240.08	95.64	88.178	3084.04	2427.86	109674	117.022	1260.16	96.07	18956.1	4414.6	7012.78	288	59.992	38441.3	316289	6884.47	752.15	6222.69	8690.8	6104.9	33874.6	8371.43	3022.95	181.4	65.15	2289.01	2	2	2	2	2	3	2	2	2	3	1	3	1	2	1	2	3
CVM176	59.8	665.97	97449.3	56724.1	870.4	59.8	836.01	49.705	2505.05	990.73	373721	59.048	2098.44	136.78	25321.5	2826.08	2786.46	1305.78	40.736	20235.1	108750	14858	912.44	20675.8	17541.7	27513	60409.4	2281.01	2281.01	420.44	467.53	3627.71	1	3	2	2	3	1	3	1	2	2	4	1	2	3	1	1	2
CVM177	641.09	551.4	222574	54278.2	829.65	54.36	341.1	53.339	765.09	398.85	112994	97.505	3669.87	10.87	45332.9	2817.8	1623.96	638.71	10.872	24607.7	90563.1	2073.6	829.48	24632.8	8720.45	12455.5	74960.6	7132.5	2073.6	276.55	215.4	2974.42	3	3	4	2	3	1	3	1	1	2	1	3	3	1	2	1	1
CVM178	166.25	55.81	1608.67	23582.8	458.9	74.44	51.35	48.346	62343.8	493.51	69763.2	29.301	2462.5	40.95	6183.81	149.64	2212.26	134.22	42.765	696874	164392	8978.81	170.33	3367.68	5601.5	2488.66	19049.6	2541.82	425.8	69.55	43.04	604.85	1	1	1	1	1	1	1	1	4	2	1	1	2	1	1	1	2
CVM179	721.49	697.11	162183	38662.6	788.11	419.98	58.38	96.84	3208.43	385.99	266708	126.029	719.43	108.86	62269.6	49820.8	7243.78	3675.46	107.829	24332.3	187403	8482.78	838.42	4483.83	7845.08	14701.5	12032.5	8435.73	2095.97	298.76	72.11	4067.28	3	3	3	2	3	4	1	3	2	2	3	3	1	2	2	4	3
CVM180	477.65	425.6	246722	90067.2	383.16	127.56	27.63	32.814	1786.02	239.07	246722	55.759	1385.35	7.9	59177.6	6886.02	3784.72	1050.05	59.213	21120.2	132497	5817.71	602.37	7859.34	8762.59	25894.7	10844.2	1505.87	1505.87	601.51	24.92	4431.63	2	2	4	3	1	2	1	1	1	1	3	1	1	1	2	2	2
CVM181	311.51	669.73	107325	60918.6	524.73	64.98	13	12.996	2671.59	138.09	406140	32.085	3260.09	13	110223	7960.35	2505.07	1248.47	12.996	19729.1	81121.6	2478.88	991.59	6715.93	9459.82	20697.7	24654.7	6249.68	2478.88	249.37	28.84	4733.16	1	3	2	3	2	1	1	1	2	1	4	1	3	1	3	2	2
CVM183	560.42	536.92	188062	120896	1264.15	340.02	988.83	173.769	11654.8	9704.56	188062	150.449	16640.7	177.91	188062	5918.49	11656.3	1915.79	118.855	42555.2	1.22582e+06	42279.5	459.15	48331.3	24156.9	60633.4	96102.2	4748.94	1147.84	359.2	1039.42	12364.3	3	3	4	4	4	3	3	4	4	4	3	4	4	4	4	2	4
CVM184	384.35	277.69	118116	118116	853.5	140.2	5496.98	122.604	10281.6	8644.29	118116	98.863	15531.3	142.57	118116	13629.5	7459	8941.35	107.013	26563.7	548916	40089.3	288.38	58078.9	23855.3	115064	127365	5673.8	720.92	264.11	664.05	8860.56	2	1	2	4	3	2	4	3	4	4	2	3	4	3	3	3	3
CVM185	60.22	59.73	35488.9	6760.29	138.3	23.81	1.14	10.256	337.85	11.21	35488.9	59.976	12.35	50.61	1252.51	1660.46	2259.76	70.06	3.691	2094.7	138458	1934.04	86.65	1650.06	1135.97	417.31	2431.13	216.61	216.61	69.13	1.14	231.96	1	1	1	1	1	1	1	1	1	1	1	2	1	1	1	1	2
CVM186	344.98	332.83	59954	20656	366.91	163.22	37.67	25.111	2835.8	46.04	199297	40.657	916.97	40.06	20751.6	7364.24	1125.03	377.87	17.737	10282	39504.1	1216.41	486.58	2471.29	4771.18	12384.7	7459.1	1216.41	1216.41	236.57	6.38	1867.22	2	2	1	1	1	2	1	1	2	1	3	1	1	1	1	2	1
CVM187	357.84	228.4	71667.4	71667.4	723.2	410.87	265.6	110.368	19537.3	16241	71667.4	140.826	3034.68	67.94	71667.4	4201.43	10580.3	278.86	99.833	44489.8	255857	23309.4	413.31	11543.5	18190.5	21467	22925.8	4655.08	437.42	429.5	196.23	1790.32	2	1	1	3	2	4	2	3	4	4	1	4	2	1	2	1	4
CVM188	504.37	262.69	328367	158408	530.31	168.78	117.56	52.539	1831.96	348.07	328367	94.898	3793.96	81.44	71262.6	9604.74	2332.06	1091.49	38.091	27549	300515	102751	801.71	17593.3	15004.8	28836.9	23715.3	4018.23	2004.19	600.91	35.46	7226.05	2	1	4	4	2	2	2	1	1	2	4	3	3	2	2	3	2
CVM189	330.01	397.91	27348.3	6672.84	463.36	253.65	242.85	135.168	30597.4	17115.3	45575	124.795	130.89	60.21	30717.2	610.39	591.79	881.58	126.613	111257	116331	13943.4	261.09	19091.5	51091	14486.2	8808.79	10894.4	652.69	151.85	80.95	2388	1	2	1	1	1	3	2	3	4	4	1	3	1	1	1	1	1
CVM190	751.9	644.73	228106	74361.1	1442.44	472.8	259.3	117.634	76932.9	3394.15	282775	130.359	7420.01	130.36	56756.6	3477.85	1812.59	845.78	112.827	145603	230475	29695.9	690.4	38720.9	46328.7	39980.7	73658.1	8002.25	1725.92	564.7	197.09	5852.59	3	3	4	3	4	4	2	3	4	3	3	3	4	3	2	1	1
CVM191	968.93	821.57	171460	203917	1560.1	517.2	1089.94	220.766	17210.7	12606.6	283396	184.491	2849.83	183.36	115510	51935.8	11326.8	3510.71	237.77	80673	424981	49618.5	691.91	58565	39887.2	72417.4	84186.3	8943.14	1729.71	431.33	686.1	8662.58	4	4	4	4	4	4	4	4	4	4	4	4	2	4	3	4	4
CVM192	373.73	290.51	168119	44659.4	567.91	97.17	29.93	173.499	3377.51	332.71	168119	72.795	1106.39	211.66	30483.1	64512.7	3863.2	1064.19	22.528	30563	533650	11430.7	410.46	14087	10319	19586.7	34929.7	1026.11	1026.11	553.95	47.07	1477.43	2	1	3	2	2	1	1	4	2	1	2	2	1	4	1	4	2
CVM193	379.14	332.89	28854.6	31810.8	456.51	129.09	155.16	104.702	6419.87	1410.74	140163	48.917	1767.87	100.92	23070.9	3021.07	1171.48	397.08	44.572	76006.4	1.3675e+06	1742.08	342.21	11478.1	17046.3	12815.9	55919.9	5638.33	855.48	137.78	130.63	2651.74	2	2	1	1	1	2	2	3	3	3	2	1	2	2	1	1	1
CVM194	514.65	481.08	141920	84111.6	1249.03	299.84	4690.98	210.692	4116.44	1041.28	196358	142.948	15816.8	112.32	101335	12822.4	30533.8	9662.96	147.465	20316.5	417525	24384.9	479.41	19373.4	14532.2	44806.7	38576	3130.14	1198.47	463.21	4293.95	3292.13	2	3	3	3	4	3	4	4	2	2	3	4	4	3	3	3	4
CVM195	413.55	446.09	170211	55728.8	585.86	135.93	348.02	48.502	1682.69	273.14	212729	53.82	4202.46	142.74	30007.1	5495.85	5321.84	629.25	16.167	26474.1	176817	1298.39	519.38	10888.3	8492.78	18214.9	58420.3	4780.87	1298.39	285.7	68.5	1869.46	2	2	4	2	2	2	3	1	1	1	3	1	3	3	1	2	3
CVM196	1023.9	973.89	329486	130500	1354.67	595.3	1554.28	141.697	28388	482.56	438689	117.13	1465.66	175.48	42931	5856.94	793.59	697.08	91.247	177253	145915	2677.54	1071.06	6197.8	11064.2	8722.02	50727.8	9663.88	2677.54	487.38	104.41	4901.91	4	4	4	4	4	4	4	3	4	2	4	3	2	4	2	2	1
CVM197	490.99	571.81	54320.6	80574	514.17	288.29	678.02	165.496	31283.9	16848.4	91636.9	84.581	490.9	69.92	91636.9	780.2	1497.16	558.34	137.914	64832.8	65722.3	49343.3	223.73	31380	43150.4	26063.7	15947.8	12522.6	1900.27	170.72	142.4	8242.47	2	3	1	3	2	3	3	4	4	4	1	2	1	1	3	1	1
CVM198	598.96	334.62	65565.9	8750.63	1934.92	66.92	301.99	68.596	109.17	85.75	418270	74.87	580.98	147.65	19736.9	23978.2	66409.2	1850.43	13.385	154782	305266	10214.2	1021.21	8859.38	14385.1	35776.7	54027.1	9118.29	2552.91	831.52	715.24	5703.11	3	2	1	1	4	1	2	2	1	1	4	2	1	3	1	4	4
CVM199	1112.53	1560.78	165425	30751.1	1457.84	734.31	181.33	166.371	7656.66	1310.62	598457	281.873	1459.64	223.22	38610.7	4545.88	17355.3	1670.89	167.568	38921.3	984978	57450.1	1461.13	13671.8	7138.4	5080.9	43221.8	9055.26	3652.68	408.15	196.89	6403.49	4	4	3	1	4	4	2	4	3	2	4	4	2	4	2	2	4
CVM200	690.11	698.23	144686	159268	708.42	337.33	4611.76	105.595	7428.58	9254.59	159268	122.477	7435.9	129.96	62256.4	27021.7	3641.34	1727.26	112.125	32262.8	292499	75292.2	388.85	38415.4	40237.2	59493	145150	9526.62	972.09	880.91	1514.96	6667.76	3	3	3	4	2	3	4	3	3	4	2	3	4	3	2	4	2
CVM201	836.8	636.58	174222	98204.5	976.67	511.87	576.75	130.294	4364.04	11957.8	265906	119.126	9976.51	98.39	218112	7252.57	18552	1169.45	80.569	88264.4	330068	437452	649.21	31844.6	45888.1	79708.6	82565.3	7958.82	1622.95	263.51	1369.68	7044.1	4	3	4	3	3	4	3	3	2	4	3	3	4	2	4	2	4
CVM202	494.23	942.46	248605	127531	781.37	406.72	1026.74	157.118	14418.9	3498.87	171440	177.753	8603.97	113.36	103956	2709.55	2835.59	748.3	95.962	33147.8	253385	49846.6	606.97	55570.4	45357	57808.6	39857.6	1517.36	1517.36	284.65	241.89	10281.3	2	4	4	4	3	4	4	4	4	3	2	4	4	3	3	1	2
CVM203	760.69	456.53	84319.1	34452.9	849.84	347.95	71.28	115.458	3115.21	260.17	196358	119.778	1661.19	145.5	57916.7	5573.22	10628.5	569.04	90.325	63768.7	1.96358e+06	18519.1	479.41	11421.1	30921.8	13783.1	111035	9723.44	1198.47	311.82	84.83	7791.28	3	2	2	2	3	3	1	3	2	1	3	3	2	3	2	2	4
CVM204	2424.42	639.9	234010	123387	832.67	127.98	81.59	91.985	7402.03	109.58	799873	92.785	8893.79	154.38	75981.6	17890	2410.82	1330.19	25.596	37318.9	322984	4882.03	1952.89	5577.52	9155.35	11807.7	33770.7	4882.03	4882.03	501.52	25.6	7379.63	4	3	4	4	3	2	1	3	3	1	4	2	4	4	3	3	2
CVM205	824.12	675.77	254175	99977.9	1069.16	366.16	90.75	115.189	2383.36	1073.7	347304	143.462	3851.49	167.2	105137	10035.4	11373.7	3265.43	119.028	9645.83	299509	34889.6	852.22	18112.2	14626.5	32727.6	47644.8	10342.2	2130.47	410.84	119.38	5081.22	3	3	4	4	4	4	2	3	1	2	4	4	3	4	3	3	4
CVM206	2148.25	594.37	220127	233913	1307.34	314.85	310.4	73.215	13139.1	737.53	233913	102.454	9579.66	244.91	109519	13370	2051.88	819.4	152.745	31558.6	228882	81363	571.1	26958.2	30283	55120.6	30163	5554.02	1427.69	465.72	90.06	13167.9	4	3	4	4	4	3	2	2	4	2	3	3	4	4	3	3	1
CVM207	304.47	203.86	95956.9	27358.2	521.27	119.77	37.36	70.198	1645.59	286.05	105244	126.503	1562.56	107.88	17530.6	7121.64	8182.92	368.35	35.678	11707.1	830791	4646.1	256.95	10233.7	4849.96	4632.42	31517.3	642.36	642.36	130.19	47.36	977.19	1	1	2	1	2	2	1	2	1	1	1	3	2	2	1	2	3
CVM208	72.96	195.99	63644.8	6700.48	11.17	11.17	23.46	38.472	681.33	96.63	60056.6	11.94	460.76	2.23	69822.8	1863.36	1176.72	178.12	2.234	966.49	11365.3	426.16	170.47	197.39	5176.59	12562.9	426.16	426.16	426.16	95.59	2.23	2198.44	1	1	1	1	1	1	1	1	1	1	1	1	1	1	2	1	1
CVM209	1486.31	699.03	131378	83358.4	1592.91	746.21	936.7	151.165	5263.7	3835.93	330909	277.864	7649.13	233.3	156070	20608.3	10770.3	2918.45	129.321	21422.7	253487	5333.16	2133.35	13459.8	14476.9	27588.1	46321.2	5333.16	5333.16	401.07	942.82	7249.81	4	3	3	3	4	4	3	4	3	3	4	4	4	4	4	3	4
CVM210	1138.7	1642.82	213929	56046.8	2938.8	781.41	2782.88	267.742	26008.3	7035.85	454571	168.646	7401.78	142.74	217915	30019.4	11300.2	2957.89	146.372	90886.9	122795	48074.5	1109.84	27526.5	32773.2	54834.9	185000	9593.72	2774.47	775.5	6575.83	7616.79	4	4	4	2	4	4	4	4	4	4	4	4	4	3	4	4	4
CVM211	549.65	661.66	160014	47577.1	1377.56	637.18	388.03	263.544	12286.4	4897.08	160014	105.289	2847.62	139.85	160014	160014	3211.01	856.08	230.101	120547	317873	34259.1	390.68	44858.9	29519.5	21385.3	128796	11944.3	7922.79	944.73	362.59	3640.97	3	3	3	2	4	4	3	4	4	4	2	3	2	3	4	4	2
CVM212	146.26	204.22	91415.4	91415.4	353.59	61.71	2.93	50.827	4426.52	427.37	91415.4	47.445	5507.32	65.91	91415.4	5566.65	91415.4	378.09	54.941	16257.3	261928	6356.11	223.19	7758.7	14115.2	30318.6	17481.3	1731.22	557.95	182.83	31.54	3118.36	1	1	2	3	1	1	1	1	2	2	1	1	3	1	3	2	4
CVM213	402.29	362.06	69953.7	30563.7	568.85	215.11	489.93	87.249	3221.3	1530.26	128119	111.464	2512.55	143.49	23504	11398.2	2405.57	436.37	47.66	17798.7	186843	15459.5	711.96	17237.3	13404.6	15161	39543	9083.14	1647.36	340.67	206.53	2774.16	2	2	1	1	2	2	3	2	2	3	2	3	2	3	1	3	2
CVM214	453.11	210.99	36182.9	56806.4	306.2	42.2	35.34	20.044	983.75	264	263741	47.737	1980.96	29.54	117347	11466.1	1699.81	770.65	8.44	20306.2	75591.6	1609.74	643.92	2126.28	6194.22	23247.5	12714.7	1609.74	1609.74	545.42	28.22	3009.55	2	1	1	2	1	1	1	1	1	1	3	1	2	1	3	3	1
CVM215	345.16	733.98	175446	105306	577.36	263.91	78.51	130.977	5512.4	1082.86	195781	96.52	4379.42	52.86	130080	8933.27	11456.1	2277.71	154.471	13714.6	82466.9	29517.1	478	32740.8	21247.1	46073.2	24991.6	3546.37	1194.95	307.57	77.92	12129.4	2	4	4	4	2	3	1	3	3	2	3	3	3	1	4	2	4
CVM216	351.03	338.24	146998	81192	573.73	199.77	2514.7	111.572	4653.53	4800.38	146998	83.642	13003	114.81	139598	12430.8	146998	1533.78	100.988	67461.1	386758	21613.8	358.9	24238.5	20787.5	40213	53204	7891.16	897.2	323.54	1321.07	2052.39	2	2	3	3	2	2	4	3	3	4	2	2	4	3	4	3	4
CVM217	463.65	409.04	71714.6	56211.8	1286.56	339.57	4861.12	104.134	2960.33	1519.05	133849	80.577	8540.36	121	90662.8	72842.4	32321.2	7821.72	104.001	19687.6	218666	10055.7	326.79	15330.5	13570.8	45607.2	32654.3	3379.15	816.95	822.23	1981.23	3036.9	2	2	1	2	4	3	4	3	2	3	2	2	4	3	3	4	4
CVM218	391.68	260.68	141311	9604.86	455.54	109.81	10.43	10.427	3080.94	35.52	325853	29.001	49.2	45.95	4191.78	5260.9	1860.3	252.86	10.427	26789.4	494025	1988.85	795.57	3587.32	3624.79	198.93	12934.1	1988.85	1988.85	140.77	10.43	260.68	2	1	3	1	1	1	1	1	2	1	4	1	1	1	1	2	1
CVM219	705.27	519.16	134554	57835.8	625.38	229.48	104.45	59.75	794.23	77.45	221296	67.053	1019.07	95.38	11610.3	12182.1	2836.8	1006.46	65.946	10837.8	215269	4112.79	540.29	3790.58	3581.02	3084.43	15063	7529.83	1350.68	442.81	47.36	3131.34	3	3	3	3	2	2	2	2	1	1	3	2	1	2	1	3	2
CVM220	2357.49	1077.76	305173	55157.6	1463.04	573.11	45.83	18.104	2990.57	170.29	565753	211.026	4434.38	251.19	31662.4	107158	16901.9	2037.28	121.637	31279.9	2.10537e+06	18718	1381.29	23518.9	8699.59	16533	320559	7536.97	3453.08	701.53	367.74	3592.53	4	4	4	2	4	4	1	1	2	1	4	4	3	4	1	4	4
CVM221	458.96	526.13	226641	53492.4	805.57	220.4	49.96	48.286	1657.99	360.24	239041	48.525	419.04	85.58	107009	10310.8	732.66	572.26	58.804	71661.9	240342	1458.99	583.62	5399.7	15015.9	11559.6	18070.8	1458.99	1458.99	2136.07	27.49	2738.7	2	3	4	2	3	2	1	1	1	2	3	1	1	2	3	3	1
CVM222	820.08	874.06	291741	119950	1451.12	416.02	700.47	102.109	7366.17	3466.76	291741	280.363	8495.5	186.71	291741	53863.6	15089.7	14999.3	122.531	38745.8	286016	83432.4	712.29	25556.5	30827.7	117072	67951.7	1780.64	1780.64	521.34	907.61	15530.2	3	4	4	4	4	4	3	3	3	3	4	4	4	4	4	4	4
CVM223	656.94	582.88	82454.1	38239.6	1699.27	635.16	385.39	102.229	5765.5	3899.82	290424	133.886	8610.79	166.41	75664.2	10197.4	17925.6	1579.04	68.54	152136	188834	87240.2	709.07	18566	28303	71402.2	44511.9	3553.92	1772.6	369.71	451.9	5690.28	3	3	2	2	4	4	3	3	3	3	4	4	4	4	3	3	4
CVM224	979.11	206.04	39655.4	2768.45	77.17	16.51	17.44	23.214	2066.46	116.59	103173	3.302	386.07	3.3	35099.8	6635.79	535.99	238.64	3.302	20935	22801.2	629.72	251.9	3878.59	10347.8	29379.4	3711.76	629.72	629.72	268.35	3.3	3406.99	4	1	1	1	1	1	1	1	1	1	1	1	1	1	1	2	1
CVM225	372.98	270.77	124951	44467.8	390.35	148.32	55.23	56.103	1188.16	113.83	124951	102.96	2011.46	133.7	23832.4	27029.8	6198.69	771.82	3.998	12103.8	417226	10804.9	305.07	6919.16	6586.54	7694.98	25337.8	2313.09	762.64	250.15	61.35	2206.76	2	1	3	2	1	2	1	2	1	1	2	3	2	3	1	4	3
CVM226	1103.61	317.43	116805	37900.9	347.03	172.9	92	58.702	5468.37	2592.98	123323	75.35	2944.7	41.56	123323	3254.12	2342.64	1567.8	52.659	21123.6	247798	752.7	301.09	9489.19	17929.5	35745.3	8289.13	752.7	752.7	490.82	56.48	5106.67	4	2	2	2	1	2	2	2	3	3	2	2	2	1	3	1	2
CVM227	1218	1230.65	74358.4	99511.9	955.38	176.6	305.64	179.639	6916.86	4163.58	393262	98.169	2008.92	16.19	506025	6672.96	2618.68	10848.2	110.314	21365.4	181971	37225.8	1235.46	9915.57	32451.9	99461.3	36712.2	3088.53	3088.53	172.05	861.26	9038.12	4	4	1	4	3	2	2	4	3	4	4	3	2	1	4	2	2
CVM229	789.85	644.86	163217	148995	1212.35	347.63	679.8	109.057	2804.53	481.15	249558	81.356	11227.6	143.75	20785.9	57437.2	8210.2	817.05	88.843	11213.9	254844	7856.83	609.3	10682.1	5830.42	11621.2	52542.4	4177.1	1523.18	528.56	330.41	3247	3	3	3	4	4	3	3	3	2	2	3	2	4	3	1	4	3
CVM230	454.82	342.13	111642	30740.8	731.85	66.95	1910.41	158.432	1709	414.43	184438	118.963	5489.8	122.47	184438	28261.1	43018.2	10548.2	32.646	148592	539901	25646.9	450.31	36287.6	26618.7	108619	103773	32659.4	2480.14	537.82	1124.15	8844.18	2	2	2	1	3	1	4	4	1	2	3	3	3	3	4	4	4
CVM231	473.69	482.41	180461	65201.9	828.24	245.98	NA	74.28	9355.58	814.64	202950	76.106	9854.23	127.66	37086.9	1244.89	2888.18	598.09	60.885	22032.7	161984	20763.8	495.5	17628.6	13669.7	23624.4	45606.1	1238.7	1238.7	436.75	425.38	4825.34	2	3	4	3	3	3	.	2	3	2	3	2	4	3	2	1	2
CVM232	403.08	674.15	85228.4	52524.8	535.71	372.2	643.99	213.169	29614	6555.69	54088.2	95.805	2148.17	104.28	49774.8	7040.53	8818.19	596.39	104.768	59602.1	110118	36051.3	295.71	32099.1	42451.4	47366.5	51818.2	14609.3	739.25	401.75	347.97	5607.57	2	3	2	2	2	4	3	4	4	4	1	3	2	2	2	2	3
CVM233	1050.72	321.41	67921.6	30564.8	630.54	257.13	118.74	89.268	7574.88	972.98	106780	77.416	922.69	108.38	18511.3	1173.83	6008.2	264.49	94.714	25370.7	386164	11371	679.87	11090.7	10938.2	7626.56	18555.2	6890.53	651.73	148.96	71.22	2417.29	4	2	1	1	2	3	2	2	3	2	1	2	1	2	1	1	3
CVM234	257.32	322.67	58270	35966.4	452.97	100.14	241.11	107.523	3787.61	1670.81	102598	51.607	1294.89	78.69	96562.6	27359.4	2759.07	709.57	82.284	17600.8	121157	19821.1	250.49	45091.1	36890.8	82532.1	28301.2	5107.95	626.21	189.5	76.85	8443.82	1	2	1	2	1	1	2	3	2	3	1	1	1	2	3	4	2
CVM235	469.11	474.46	199187	41755.4	580.66	147.09	46.68	52.671	3025.14	143.24	214108	559.893	477.46	140.88	11265.7	4180.89	2385.6	265.07	42.608	9770.62	199109	1306.81	522.75	6737.99	3212.7	3547.78	18720.6	2831.15	1306.81	316.45	48.17	1757.4	2	2	4	2	2	2	1	1	2	1	3	4	1	3	1	1	2
CVM236	1108.71	913.68	144835	167986	1233.38	443.35	118.18	115.106	1456.42	475.11	313537	81.292	7908.19	122.28	88497.4	32866.5	2566.84	1979.69	105.884	16413.4	169899	47546.8	3646.18	4423.23	9535.39	53450.4	66525.7	23377.9	5421.27	701.57	172.15	5361.16	4	4	3	4	4	4	2	3	1	2	4	2	4	3	3	4	2
CVM237	793.2	1175.1	165524	149177	1645.57	729.31	1752.3	177.88	6103.11	4941.81	363021	156.462	4998.44	186.59	65116.5	48286.5	15109.3	3254.48	97.29	95162	148506	102197	886.32	55641	38740.5	104211	98152.5	8036.2	2215.7	508.23	699.18	8639.17	3	4	3	4	4	4	4	4	3	4	4	4	3	4	2	4	4
CVM238	52.14	260.68	73002.9	21793.7	145.66	52.14	10.43	10.427	1833.9	10.43	60912.4	10.427	466.95	10.43	16978.3	3403.54	2396.98	447.4	10.427	4577.26	183038	1988.85	795.57	2265.33	4527.73	5852	1988.85	1988.85	1988.85	67.45	10.43	1128.76	1	1	1	1	1	1	1	1	1	1	1	1	1	1	1	1	2
CVM239	410.78	385.22	228212	82855.7	403.71	115.7	327.48	50.435	2837.82	118.44	228212	41.078	2257.48	66.64	82754.8	16315.1	1886.17	1160	47.012	10111	94851	1392.89	557.18	4169.44	11013.3	33456.8	9635.12	1392.89	1392.89	347.57	55.46	6854.59	2	2	4	3	1	1	2	1	2	1	3	1	2	1	3	3	1
CVM241	537.99	383.05	105114	50271.9	650.81	290.79	997.57	92.557	3900.64	5011.17	145758	84.54	5583.28	154.94	108470	1980.86	2838.35	1466.91	90.079	13992.7	136368	21534.8	355.87	9254.2	14872.9	27642.2	18654	4766.15	889.64	316.3	820.91	5658.34	2	2	2	2	2	3	3	3	2	4	2	2	3	4	3	1	2
CVM242	377.99	436.24	176829	113799	1048.2	158.88	826.32	141.451	7659.74	15740.3	198110	111.932	11422.5	167.8	198110	3847.11	9883.73	2340.87	121.64	95389.4	1.70629e+06	76512	483.69	67311.8	40911.4	74911.3	83844.3	8346.59	1209.17	307.86	628.41	6667.61	2	2	4	4	4	2	3	3	3	4	3	3	4	4	4	1	4
CVM243	1459.19	874.91	95399.7	28824.5	994.88	336.81	79.81	98.384	731.35	87.34	307331	119.466	2042.47	151.59	7488.72	2590.11	1471.74	676.64	43.67	10050.7	120798	7567.02	1225.53	6260.42	3762.18	5358.91	14016.2	12377.3	3063.7	294.65	116.96	4333.91	4	4	2	1	3	3	1	3	1	1	4	3	2	3	1	1	1
CVM244	253.46	272.7	91919.8	61740.5	716.97	265.92	611.34	98.847	6339.22	14619.6	109344	80.477	2574.4	97.21	109344	23268.2	5378.53	5064.93	78.4	35154.7	179151	16037.7	266.96	20560	21255.2	39666.3	36639.7	7387.83	667.38	729.22	373.74	5489.4	1	1	2	3	2	3	3	3	3	4	1	2	2	2	3	4	3
CVM245	802.79	717.26	95881.5	39964.7	653.73	174.61	492.96	149.415	3919.2	336.45	225660	50.751	5729.92	174.61	29155.3	2651.49	2086.12	776.17	11.357	13324.1	80593.3	12468.5	866.5	26830.7	24805.7	63021.3	49956.3	2166.16	2166.16	378.68	78.08	4285.11	3	3	2	2	2	2	3	4	2	1	3	1	3	4	1	1	1
CVM246	393.56	405.62	194637	56195.3	527.86	114.25	197.17	68.318	1452.19	1218.82	194637	123.4	5271.17	92.84	127505	3187.96	17561	984.28	48.27	36993.1	395450	1187.97	475.21	14699	11659.7	35564.7	36618.7	4028.8	1187.97	273.47	114.84	4718.4	2	2	4	2	2	1	2	2	1	2	3	3	3	2	4	1	4
CVM247	1182.95	980.07	159389	168886	1417.01	729.82	683.24	152.753	1548.45	333.53	369046	165.384	8925.19	192.62	51545.6	12446.8	12010.6	2745.21	79.337	6179.19	146431	25475.4	963.69	9287.93	9335.69	43568.1	30879.8	9565.01	2409.11	581.01	246.69	7048.74	4	4	3	4	4	4	3	4	1	1	4	4	4	4	2	3	4
CVM248	830.21	380.56	168537	38894.5	1222.56	221.29	683.75	98.931	2495.18	431.79	158044	100.448	5004.53	263.76	23388.5	36213.5	15857.3	978.35	49.381	12202.7	1.60729e+06	14188.9	411.48	12530	7491.11	10569.8	57789.2	1028.66	1028.66	278.25	167.86	1430.71	4	2	3	2	4	2	3	3	2	2	2	3	3	4	1	4	4
CVM249	889.57	775.24	121984	120073	1336.75	502.4	2102.44	176.422	7581.98	21427.1	298515	130.75	3689.05	174.33	298515	4383.39	763	2952.01	135.824	26053.2	155798	84065.4	728.82	22038.8	32550.7	88127.9	62676.8	7231.22	1821.99	349.26	686.29	8585.89	4	4	3	4	4	4	4	4	3	4	4	3	3	4	4	2	1
CVM250	213.69	262.39	144090	43491	54.61	162.82	29.25	32.564	1016.84	69.02	144090	180.256	613.82	65.42	16822.2	14069.8	923.18	231.12	25.648	11507.7	293764	2410.77	351.8	3821.84	2047.66	1273.32	9146.67	879.45	879.45	180.54	18.88	1431.82	1	1	3	2	1	2	1	1	1	1	2	4	1	1	1	3	1
CVM251	641.47	500.14	166743	55341.9	892.54	410.39	624.08	65.966	3805.63	2198.66	199897	111.942	8510	132.93	38021.3	6327.12	1883.82	556.11	85.156	11644.2	313240	3961.95	488.05	7042.55	6662.75	6702.53	8594.35	4861.88	1220.07	361.61	650.86	2955.47	3	3	3	2	3	4	3	2	2	3	3	3	4	3	2	2	1
CVM252	536.2	585.57	114190	24814.4	55.24	117.74	301.07	41.432	2015.33	215.1	84443.8	82.519	587.99	54.21	59326.3	1334.46	4225.04	3889.44	11.049	2107.34	56140.2	26245.2	842.97	15047.1	14239.5	66012.1	32873.6	6254.18	2107.34	143.29	90.81	4851.35	2	3	2	1	1	1	2	1	1	1	1	2	1	1	2	1	3
CVM253	80.31	401.57	109271	28839.5	969.28	80.31	115.95	16.063	5624.44	109.93	501958	75.294	980.32	103.4	149643	16733.8	1742.8	2240.74	35.137	36061.7	108473	3063.7	1225.53	7089.66	8160.84	37656.9	30132.6	3063.7	3063.7	871.9	105.91	3676.85	1	2	2	1	3	1	2	1	3	1	4	2	1	2	4	3	1
CVM254	467.13	324.98	76490	34443.8	633.63	202.47	212.68	37.383	2380.28	227.13	157073	51.049	1508.53	145.61	15738.1	6070.7	1528.95	501.06	84.034	11127.2	277551	5501.31	383.49	3317.53	5079.89	4631.29	24932.9	3424.18	958.69	413.26	56.07	2442.79	2	2	1	2	2	2	2	1	1	1	2	1	2	3	1	2	1
CVM255	627.06	418.39	266488	206928	1715.4	332.1	143.3	116.627	2799.56	150.1	522989	134.408	26464.3	16.74	66464.6	37503	51423.4	1653.69	81.586	24418.4	219734	7170.7	1276.88	13189.8	10092.1	29604.3	119815	3192.06	3192.06	723.82	116.1	3238.35	3	2	4	4	4	3	2	3	2	1	4	4	4	1	2	4	4
CVM256	52.95	264.74	24757.2	28861	290.55	52.95	NA	10.589	2027.89	23.16	185897	10.589	713.14	10.59	15169.8	6218.02	2524.93	397.77	10.589	14246.2	263263	7186.29	807.95	3995.88	4265.91	17668.9	12165	2019.78	2019.78	200.54	10.59	2196.99	1	1	1	1	1	1	.	1	1	1	3	1	1	1	1	2	2
CVM257	406.45	504.65	90407.8	62609.8	617.83	274.45	186.39	116.717	21781.8	7471.78	146998	64.679	2247.02	157.58	146998	1322.25	963.57	1101.9	75.851	92859.9	94324.6	27963.5	358.9	24779.8	35852.9	49905.3	33728	5975.34	897.2	198.45	92.46	7041.66	2	3	2	3	2	3	2	3	4	4	2	2	2	4	4	1	1
CVM258	516.1	604.59	106695	61563.6	705.66	211.27	NA	112.84	8650.94	8133.01	202950	95.386	1256.06	108.98	57534.7	1678.19	2490.4	807.94	76.715	138100	197611	36664.9	495.5	23116.4	32514.2	35347.8	38671.1	4680.84	1238.7	303.41	329.59	5406.99	2	3	2	3	2	2	.	3	3	4	3	3	1	2	2	1	2
CVM260	351.43	389.16	87662.6	109344	652.13	169.26	491.61	82.773	29507.3	3810.2	95455.5	71.839	6563.27	92.18	41814.3	15182	3625.96	428.41	65.278	27289.3	224386	17593	610.58	26527.8	32630.6	27144	32523.4	7506.25	667.38	274.02	213.99	3573.47	2	2	2	4	2	2	3	2	4	3	1	2	4	2	2	3	2
CVM261	836.16	596.17	164708	94286.4	1052.26	346.68	329.85	163.703	17207	1388.36	271482	108.864	4072.5	135.74	191761	3521.12	2593.46	2643.15	87.96	55139.8	101047	19131.3	662.82	14959.7	16108.1	50796.4	41935.2	8176.22	1656.99	360.26	196.28	5327.29	4	3	3	3	4	3	2	4	4	3	3	3	3	3	4	1	2
CVM262	313.32	265.41	28426.4	39937.6	420.71	121.21	135.25	44.518	13365.7	1088.71	113277	44.065	582.13	23.9	67629.2	5652.98	740.61	1359.21	52.561	44009.4	74128.3	5067.9	276.57	5626.7	10468.3	21854.9	13304.2	1789.78	5971.06	149.07	41.69	2192.14	1	1	1	2	1	2	2	1	4	2	1	1	1	1	2	2	1
CVM263	538.03	663.27	63546.5	18787	930.29	256.46	213.67	86.439	989.06	66.47	94445.5	69.037	1671.44	120.96	13129.1	16303.1	3748.55	1220.99	56.77	5152.12	196270	4375.59	696.51	3804.18	4194.73	8300.16	19567.8	7676.26	1741.19	202.26	149.77	2321.88	2	3	1	1	3	3	2	2	1	1	1	2	2	3	1	3	2
CVM264	631.7	729.06	223842	119284	1213.27	441.61	419.88	186.902	7438.99	3566.78	289770	215.299	10961.4	131.27	289770	89233.1	5925.81	8951.59	164.01	22822.6	482399	52742.9	707.47	69583.7	39543.5	140974	102447	3860.32	1768.61	247.75	580.99	11600.4	3	4	4	4	4	4	3	4	3	3	4	4	4	3	4	4	3
CVM265	268.56	415.91	58882.5	37093.9	651.31	190.96	3048.28	177.257	18870.7	9308.65	83532.9	88.378	4744.33	75.68	83532.9	2448.01	1743.67	1986.08	118.366	48178.6	107627	70178.4	203.95	32702	36962.5	84227.4	22498.2	5476.75	11057.9	747.29	447.74	7092.61	1	2	1	2	2	2	4	4	4	4	1	2	3	2	3	1	1
CVM266	779.22	879.8	290548	119811	1310.19	449.8	258.16	80.773	2279.07	5340.94	395948	83.149	6293.19	211.04	111146	33053.7	5560.69	2364.6	133.434	108704	172648	155328	966.71	29918.6	39727.4	63160.8	80457.7	2416.67	2416.67	325.47	633.12	6766.74	3	4	4	4	4	4	2	2	1	4	4	2	4	4	3	4	3
CVM267	109.88	187.48	53260	12196.1	177.25	45.48	16.14	27.109	8085.62	2476.43	53260	15.712	370.42	9.16	53260	1898.93	706.44	571.53	18.694	33338.6	51012.5	325.07	130.03	5124.63	14319.5	31541.9	3569.7	325.07	325.07	74.51	11.45	2019.46	1	1	1	1	1	1	1	1	3	3	1	1	1	1	2	1	1
CVM268	727.53	652.79	179682	209361	1487.51	582.44	384.18	145.715	7074.94	1377.8	209361	113.683	4395.53	198.06	53658.4	209361	11442.4	1495.68	127.501	54094.1	215205	36951.4	511.15	13507.8	15907.2	42820.6	131197	10333	1277.84	764.8	704.71	5019.22	3	3	4	4	4	4	3	3	3	3	3	3	3	4	2	4	4
CVM270	787.43	357.82	100117	17168.7	633.07	247.3	271.42	65.832	3900.26	3859.54	141879	59.873	814.39	135.07	46814.1	13255.5	803.89	491.75	81.439	29499.1	232024	15723.9	346.4	8860.08	11625.7	8964.36	16268.2	4839.5	865.96	223.32	290.14	2965.14	3	2	2	1	2	3	2	2	2	3	2	2	1	3	2	3	1
CVM271	642.53	425.98	87488.1	28455	500.46	158.16	628.63	197.815	8804.2	10986.7	120914	78.231	1245.53	184.27	120914	593.56	1349.76	451.98	100.237	24888.5	77862.9	37724.3	295.21	32860	35664.9	71246.3	24196.8	7329.78	738	153.2	186.57	5893.57	3	2	2	1	2	2	3	4	3	4	2	2	1	4	3	1	1
CVM273	22.43	549.02	120367	63666.8	616.3	386.71	NA	134.416	9880.35	4639.39	140163	133.855	2107.21	162.31	140163	3812.29	1121.58	1028.51	75.548	24180.9	135738	21140.6	342.21	24362.7	20276.8	23429.9	23474.5	5108.51	855.48	358.12	227.06	5027.64	1	3	3	3	2	4	.	3	3	4	2	3	2	4	4	1	1
CVM274	678.97	680.98	107662	123442	994.71	356.5	446.97	182.505	8240.96	2741.16	223933	112.414	8428.84	127.87	186491	10740	9779.38	1886.86	129.881	17552.3	263324	62445.3	546.73	32730.5	26945.4	66366.8	68360.5	6679.48	1366.78	355.16	375.98	8363.45	3	3	2	4	3	4	3	4	3	3	3	3	4	3	4	3	4
CVM276	416.16	318.78	115921	61589.4	648.58	192.43	461.25	76.624	4306.11	1486.1	115921	162.057	5447.35	156.38	51337.4	8733.58	8278.01	1205.81	82.42	22932.9	219576	15809.8	649.04	16551.8	11472.6	11932.2	65197	8532.11	707.52	408.97	247.72	1984.68	2	2	2	3	2	2	3	2	2	3	1	4	3	4	2	2	3
CVM277	362.1	567.7	53428.6	37391	513.78	321.66	2241.22	163.618	9625.86	7622.17	154941	185.464	1463.42	70.34	131167	2206.98	3458.75	3056.68	200.804	30770	71471.3	41713.1	378.29	20341.9	26273.8	89159.6	22720.7	8497.12	945.68	489.92	1355.42	8650.67	2	3	1	2	2	3	4	4	3	4	2	4	2	1	4	1	2
CVM278	1420.5	726.31	216516	188586	1224.36	465.47	6204.14	231.474	46275.3	6793.04	229409	186.969	4440.45	187.66	229409	28337.8	6156.2	3761.62	189.951	66518.6	435014	174489	560.1	24857.4	46358.1	84260.9	75583.7	10911.6	1400.2	2103.68	309.24	15755.4	4	4	4	4	4	4	4	4	4	4	3	4	3	4	4	4	3
CVM279	2268.91	533.84	89934.7	88353.5	711.85	202.73	473.39	98.666	2661.5	9606.99	207719	109.26	4497.11	317.19	159444	4385.36	2583.19	573.1	53.591	50373.2	525852	76179.6	507.15	41282.8	38863.1	59739.1	45142.2	4616.55	4420.04	272.11	160.15	9728.5	4	3	2	3	2	2	3	3	2	4	3	3	3	4	4	2	2
CVM280	117.49	111.23	135960	13821.6	64.93	22.25	4.45	4.449	3724.68	4.45	139043	4.449	180.2	31.15	21611.6	7612.88	3296.29	52.7	4.449	15191	86642.8	848.65	339.47	1270.85	3416.28	2056.44	848.65	848.65	848.65	521.27	4.45	860.68	1	1	3	1	1	1	1	1	2	1	2	1	1	1	1	2	2
CVM281	569.05	1797.5	163362	78846.6	709.8	188.71	106.65	215.739	1857.89	1045.09	154134	130.028	5783.81	158.52	108562	64745.9	38360.4	1809.68	139.281	21850	2.27165e+06	7748.59	594.5	27259.4	26379.3	62758.7	319679	1486.19	1486.19	269.31	90.34	39349.3	3	4	3	3	2	2	2	4	1	2	2	3	3	4	3	4	4
CVM282	307.19	307.32	85856.9	128586	658.36	87.44	251.64	101.712	2000.03	416.23	128586	74.194	7069.53	67.12	36930.8	21466.2	3907.99	4508.49	57.864	8498.64	218628	25778.9	313.94	13508.1	17300.4	63253.8	69435.2	2699.54	784.83	390.13	178.61	2549.22	1	2	2	4	2	1	2	3	1	2	2	2	4	1	2	4	2
CVM283	616.77	646.61	117155	101646	914.61	500.33	172.3	187.761	7138.18	23916.9	181939	134.089	2157.43	118.26	181939	34375.5	2905.38	2576.07	186.669	224421	125554	52173.1	444.2	19091.4	35924.7	61562.8	32706.2	6883.47	1110.46	362.06	327.85	5074.63	3	3	2	4	3	4	2	4	3	4	3	4	2	3	4	4	2
CVM284	1827.49	377.83	103318	91208.1	1071.82	293.84	703.08	76.972	3395.86	2197.68	103318	94.743	6994.64	270.18	103318	52729.6	2484.91	1322.58	85.237	19670	286984	54227.9	252.25	11029.8	11275	18704.4	37749.2	4380.48	630.6	459.15	612.78	6537.87	4	2	2	3	4	3	3	2	2	3	1	3	4	4	3	4	2
CVM285	786.85	222.17	58061.6	19443	452.41	98.41	40.94	41.863	1394.41	102.91	51040.6	111.174	609.76	108.97	10165	5713.69	1437.28	139.63	27.817	560.32	116072	5653.56	224.14	5135.14	4080.59	2320.62	4273.2	1616.57	560.32	160.38	24.42	1574.16	3	1	1	1	1	1	1	1	1	1	1	3	1	2	1	2	1
CVM286	683.54	659.41	234331	96146.4	1001.3	379.38	134.04	160.986	1498.55	490.22	202793	222.849	1052.85	312.6	98480.6	19192.9	3548.24	1258.83	87.171	14971.7	923131	28797.9	572.12	19073.4	25805.5	50351.5	48059.5	12931.8	1430.24	275.34	59.75	7779.33	3	3	4	3	3	4	2	4	1	2	3	4	1	4	3	3	2
CVM287	1652.59	402.15	139073	19633.3	554.02	130.76	219.12	89.542	6574.27	804.7	197230	44.18	2742.29	64.89	88325.5	5279.25	4974.73	1525.97	71.792	30279.9	157910	26549.5	481.54	11195	19753.4	47198.1	44967.1	1203.79	1203.79	254.03	65.28	9019.92	4	2	3	1	2	2	2	2	3	2	3	1	2	1	3	2	3
CVM288	591.03	701.05	147335	114919	1348.97	375.05	447.95	145.457	8027.72	3170.08	340649	109.348	4125.25	166.92	54659.1	23576.6	11622.2	1047.49	73.58	77996.6	441722	79003.2	831.69	15110.8	14837.6	21054.8	66452	2079.15	2079.15	557.3	804.61	4930.89	3	3	3	4	4	4	3	3	3	3	4	3	3	4	2	4	4
CVM289	254.39	113.5	141879	57897.1	659.45	181.75	37.74	48.806	3864.79	183.88	141879	66.825	2793.04	96.62	21484.6	16141.3	2430.96	553.05	22.701	12037.2	220800	10120	346.4	6688.9	8570.08	11336.7	14013.6	4438.69	865.96	257.51	19.58	2855.18	1	1	3	3	2	2	1	1	2	1	2	2	2	2	1	3	2
CVM290	776.79	779.85	99305.1	67318.5	880.24	467.45	512.41	114.691	2760	1469.79	255437	112.392	1988.84	162.71	37159	6837.04	958.66	2018.21	102.43	29007.5	71866.3	6620.68	623.65	9384.26	7983.7	12159.6	38486.2	14473.3	3243.8	439.1	867.72	4453.3	3	4	2	3	3	4	3	3	2	3	3	3	2	4	2	2	1
CVM291	592.85	868.24	117947	219087	1367.98	513.54	1957.54	301.026	11804.4	13678.9	219087	214.706	5047.55	210.76	219087	52211.8	4863.74	4118.18	256.113	31471.5	167452	80529.7	534.9	56508.1	49325.7	125379	76252.9	13464.9	1337.2	843.49	954.78	16284.3	3	4	2	4	4	4	4	4	4	4	3	4	3	4	4	4	3
CVM292	985.2	862.84	394710	69677	1168.74	554.17	181.17	152.753	2483.91	1806.59	394710	198.539	4987.56	155.52	152757	44615.7	9190.04	3198.34	144.464	39467.1	206991	6545.87	963.69	10161	11563.4	32011	18894	2409.11	2409.11	654.82	136.96	6499.3	4	4	4	3	4	4	2	4	2	3	4	4	3	4	4	4	4
CVM293	857.35	507.32	206168	194655	1280.8	407.39	303.88	68.833	2340.83	195.28	254936	100.445	5388.08	111.66	76002.1	79329.8	15033.1	2320.94	97.641	14874.5	525551	20816.8	2756.63	10110	17024.4	77793.9	51681.7	8561.02	5598.91	266.66	114.47	5693.24	4	3	4	4	4	4	2	2	1	1	3	3	3	2	3	4	4
CVM294	1978.83	931.76	380420	35482.6	1257.88	186.35	12111.7	355.234	5032.67	3497.59	1.1647e+06	184.023	12347	486.84	933472	141129	86401	60725.1	97.835	344465	1.14481e+06	83089.7	2843.62	72223.1	81572.1	560904	389301	7108.75	7108.75	2816.25	2617.08	31112.6	4	4	4	2	4	2	4	4	3	3	4	4	4	4	4	4	4
CVM295	634.06	579.2	205464	205464	1082.39	486.13	830.69	135.812	13463.7	17626.2	205464	147.934	5955.38	100.27	205464	23328.2	26493	1676.59	103.554	94682	194356	121173	501.64	28002.9	36081	80386	57079	6149.75	1254.05	349.49	878.15	6964	3	3	4	4	4	4	3	3	4	4	3	4	3	2	4	4	4
CVM296	587.76	593.19	196633	36631.6	605.13	171.3	61.08	77.644	22542.2	254.38	271482	63.255	1467.09	128.41	144842	7862.65	766.12	3589.26	89.046	32883.5	35503.8	1656.99	662.82	5191	14456.1	21632.8	20466.5	1656.99	1656.99	522.33	41.27	7156.8	3	3	4	2	2	2	1	2	4	1	3	2	2	3	4	2	1
CVM297	571.34	443.86	196826	210360	740.89	228.66	5699.69	125.164	10117.5	16161.9	210360	153.773	7790.25	93.19	185652	5214.18	1497.97	3048.11	113.594	26324.4	121908	90294.6	513.59	33132.7	40631.4	94626.9	69336.2	3521	1283.93	951.25	1263.84	8224.22	3	2	4	4	3	2	4	3	3	4	3	4	4	2	4	2	1
CVM298	919.57	657.88	184832	54441.8	903.81	422.15	767.28	143.828	9103.19	2179.31	291741	157.54	3600.38	147.62	208116	20979.7	24690.9	2313.8	80.521	23730.2	172375	16727.5	712.29	10912.9	11628.8	33265.5	26606.2	10021	1780.64	409.31	1385.19	5730.96	4	3	4	2	3	4	3	3	3	3	4	4	3	3	4	4	4
CVM299	610.39	583.41	188718	79981.2	900.95	250.56	654.28	153.169	4130.52	834.88	228610	101.96	16780.2	150.2	51817.2	25619.2	1755.95	626.39	58.067	30300.2	222130	33844.6	558.15	21216.4	27563.5	39644.8	46989.4	5998.49	1395.32	605.36	500.66	3884.31	3	3	4	3	3	3	3	4	2	2	3	3	4	3	2	4	1
CVM300	436.68	615.42	57104.6	58181.6	794.41	354.61	4688.89	187.72	16586.1	37654.6	124731	157.785	3491.72	77.96	124731	1695.47	5994.83	2803.96	187.596	44556	143274	96985.2	304.53	24790.8	39453.6	87959.7	34527.2	10164.8	761.3	815.87	3014.63	2508.47	2	3	1	3	3	4	4	4	4	4	2	4	3	2	3	1	3
CVM301	366.17	385.26	133303	40570.1	703.85	291.06	141.92	113.696	1669.45	89.29	136326	72.389	2933.74	179.95	12892.6	10789.8	3209.93	352.68	88.067	8706.05	190704	10416.7	332.84	3928.78	5504.03	4262.64	24097.1	5121.63	832.07	442.65	62.85	2563.61	2	2	3	2	2	3	2	3	1	1	2	2	2	4	1	3	2
CVM302	396.71	116	119759	16709.3	380.47	136.01	57.13	25.809	685.54	646.97	144995	83.952	493.56	77.28	29568.5	5117.88	2839.72	388.73	31.899	3735.65	111136	2036.89	354	5959.43	3306.75	4721.61	18724.2	2523.92	884.98	142.09	75.83	1476.92	2	1	3	1	1	2	1	1	1	2	2	2	1	2	1	2	2
CVM303	434.04	508.48	94313.2	159902	520.49	183.76	1373.33	9.378	3024.19	343.48	197615	67.992	3665.14	43.08	24607.9	1567.63	1459.49	4132.29	9.378	10896.4	98321.8	16877	715.53	7183.44	8423.72	21596.6	13556.5	1788.75	1788.75	398.58	681.97	2427.5	2	3	2	4	2	2	4	1	2	2	3	2	3	1	1	1	1
CVM304	797.04	669.3	190372	143054	897.32	320.05	1048.76	49.107	7189.86	2392.84	343405	61.126	2644.22	102.68	115703	14331.3	1625.33	1722.52	42.926	31337	113713	15242.7	838.42	9673.36	10827.2	19333.3	29388.2	2095.97	2095.97	339.28	239.35	3993.11	3	3	4	4	3	3	4	1	3	3	4	2	2	2	3	3	1
CVM306	860.38	755.4	131487	45244.7	954.91	291.95	225.45	30.952	1187.05	197.01	418270	100.803	1985.95	74.03	17977.2	19612.7	7441.86	2146.56	121.717	8562.41	173785	10888.8	1021.21	8211.06	7778.15	23345.3	36585.7	9397.27	2552.91	383.55	212.48	3853.94	4	4	3	2	3	3	2	1	1	1	4	3	2	2	1	3	3
CVM307	496.67	653.84	154244	154244	1311.23	241.24	1994.99	120.002	19255.2	14223	154244	115.22	8172.62	159.33	111478	5098.85	3800.57	618.67	98.253	67081.1	180232	110342	376.59	42028.1	53906.2	62603.2	63093.6	5173.35	941.43	812.87	268.85	9581.34	2	3	3	4	4	3	4	3	4	4	2	3	4	4	3	2	2
CVM308	220.74	174.41	104123	35523.4	325.8	76.01	3.33	36.86	480.53	35.61	36777.4	86.214	415.45	88.61	12623	17372.8	9689.2	204.5	11.245	4327.26	500799	4403.48	254.22	5729.8	4982.3	4569.66	10610.8	7384.22	635.52	142.02	14.79	2403.06	1	1	2	2	1	1	1	1	1	1	1	2	1	2	1	3	4
CVM309	597.72	868.24	104553	27150.8	696.69	251.62	499.95	236.028	8445.44	1941.31	295704	127.761	759.37	100.47	118790	1530.44	1486.65	1984.8	145.756	27841.8	62411.1	45699.2	732.23	23648.7	25894.4	37860.8	41798	10310	1830.49	237.83	356.29	3032.38	3	4	2	1	2	3	3	4	3	3	4	3	1	2	3	1	1
CVM310	518.91	469.27	221622	48809.6	778.14	253.94	298.07	106.403	9993.57	145.01	229811	103.875	617.04	123.87	17413.5	16087.5	25588.8	540.29	44.124	147741	1.47778e+06	27499.7	561.08	26219.6	14432.4	11183.8	40064.1	1402.65	1402.65	254.17	112.61	2166.89	2	2	4	2	3	3	2	3	3	1	3	3	1	3	1	3	4
CVM311	237.67	74.47	42094.8	25163.8	250.55	51.02	7.79	24.247	515.91	106.84	42094.8	96.187	277.28	215.53	18180.5	16879.5	18720.3	201.93	29.382	19418.8	420948	7200.53	102.77	15552.1	7037.79	7985.97	20929.3	854.15	256.93	161.56	6.57	1287.89	1	1	1	1	1	1	1	1	1	1	1	3	1	4	1	3	4
CVM312	813.19	922.39	150112	93312.4	1293.2	485.12	942.37	116.169	3295.03	313.66	429099	168.678	7582.61	126.86	50057	5571.95	1548.77	1464.2	60.408	8922.28	48840	18683.3	1134.51	7870.71	10737.3	42359.6	26137.7	2836.16	2836.16	407.06	210.96	4139.35	3	4	3	3	4	4	3	3	2	1	4	4	4	3	2	2	1
CVM313	1438.21	381.61	121532	121532	629.9	230.18	429.13	71.218	8569.23	4999.35	121532	96.497	7563.55	110.96	121532	80620.9	2596.53	2426.02	109.744	33279.9	123907	51921.6	296.72	11540.5	21153.5	51424	30492.7	3157.16	741.77	548.84	223.38	9191.6	4	2	3	4	2	3	3	2	3	4	2	3	4	2	3	4	2
CVM314	257.2	288.79	149710	41285.2	337.6	116.62	19.31	25.301	2013	37.58	87729.5	41.47	992.88	67.37	30691.9	5245.68	2757.8	897.36	23.355	5301.08	284998	10654.4	365.52	5278.17	3770.74	6943.24	6436.62	913.75	913.75	105.99	11.53	2109.71	1	1	3	2	1	1	1	1	1	1	1	1	1	1	1	2	2
CVM315	275.57	445.98	68827.4	68889.6	933.8	252.15	432.58	124.378	4709.24	6444.56	161530	35.052	3219.13	98.05	69425.1	40792.8	20108	2867.8	85.126	66055.7	315523	23669.5	394.38	22907.5	18826.8	19972	40996.4	3391.16	985.9	267.01	3418.78	2776.86	1	2	1	3	3	3	3	3	3	4	2	1	3	2	2	4	4
CVM316	639.34	475.71	171601	40997.2	935.56	409.53	654.07	111.958	1239.02	1831	226637	127.37	2911.83	183.12	96285	4547.46	6390.24	7504.16	132.809	11739.5	234803	15923.7	553.33	12854.1	9749.68	25504.3	38362.1	4692.28	1383.28	287.83	662.46	3284.87	3	2	4	2	3	4	3	3	1	3	3	3	2	4	3	2	3
CVM317	697.26	361.04	87966.7	48650.3	1002.79	254.08	1057.4	44.679	502.75	129.52	371791	107.41	9283.27	125.46	39062.4	10046.9	2624.32	1882.83	14.442	14484.5	216094	9112.68	1101.85	7164.86	9445.74	49980.7	34003.8	2754.52	2754.52	365.55	148.48	4018.39	3	2	2	2	3	3	4	1	1	1	4	3	4	3	2	3	2
CVM318	169.36	119.9	38639.1	4156.12	23.98	23.98	4.8	4.796	8747.02	4.8	149873	4.796	360.89	11.39	23109.6	15031.8	309.34	183.59	4.796	23399.5	32936	914.75	365.91	286.86	3766.3	4236.15	3374.83	914.75	914.75	276.66	4.8	2958.64	1	1	1	1	1	1	1	1	3	1	2	1	1	1	1	3	1
CVM319	303.78	232.34	120979	74147.3	589.27	216.37	9.29	9.294	649.39	146.66	110294	75.22	8942.74	71.15	17194.3	18505	4816.98	1966.75	39.207	9676.35	305737	7615.79	709.07	2697.17	6028.34	13079.8	1772.6	1772.6	1772.6	206.49	155.67	1531.12	1	1	3	3	2	2	1	1	1	1	1	2	4	1	1	3	3
CVM320	19.18	95.92	117871	29449.2	150.11	19.18	3.84	3.837	918.3	35.97	73716.3	35.49	242.79	42.32	11313.2	4691.24	3649.93	147.35	3.837	2489.56	235934	731.8	292.73	3717.79	4011.06	5575.13	1556.15	731.8	731.8	68.58	3.84	2560.66	1	1	2	1	1	1	1	1	1	1	1	1	1	1	1	2	2
CVM321	926.07	71.16	8847.28	8086.21	417.89	14.23	190.89	33.624	2332.57	262.41	88951.4	11.564	473.49	35.76	9788.65	594.11	8500.37	304.39	15.122	136068	327749	10698.3	217.17	33645.1	4420.79	9253.25	1317.01	24196	6358.07	171.94	173.54	544.2	4	1	1	1	1	1	2	1	1	1	1	1	1	1	1	1	3
CVM322	11.89	59.45	74311.3	19647.5	69.7	11.89	2.38	2.378	3568.21	743.41	74311.3	2.378	305.64	30.32	29953.6	32631	1608.84	237.8	2.378	18213	88436.2	453.56	181.43	818.32	7591.87	19351.3	1812.38	453.56	453.56	249.24	2.38	1674.16	1	1	1	1	1	1	1	1	2	2	1	1	1	1	1	4	1
CVM323	125.03	70.9	6972.35	22074.9	110.84	24.8	86.76	11.332	1965.24	1888.31	42760.7	70.042	445.22	33.91	11292.9	34.21	545.46	75.3	3.506	13545.2	186358	4702.35	104.4	4490.13	5032.72	4173.66	13197.8	1136.67	260.99	153.34	54.73	429.4	1	1	1	1	1	1	2	1	1	3	1	2	1	1	1	1	1
CVM324	324.23	253.6	88951.4	88951.4	442.36	236.43	1547.93	88.862	10379.8	13969.9	88951.4	74.452	5370.71	51.86	88951.4	11737.8	3265.76	948.93	68.493	137063	104070	15111	217.17	19460.3	42165.3	21140.4	34581.3	3988.05	542.91	301.28	1408.37	4432.71	1	1	2	3	1	3	4	2	4	4	1	2	3	1	3	3	2
CVM325	499.31	383.63	95779.5	64723.9	920.55	249.4	504.33	93.782	18749.6	7582.14	128821	83.734	3953.26	89.02	87220.9	1689.23	3900.83	619.5	35.941	198201	260559	69182.9	314.52	16348.7	27592	20068	91138.4	4818.42	786.26	285.72	347.95	4039.05	2	2	2	3	3	3	3	3	4	4	2	2	3	2	3	1	2
CVM326	260.08	299.8	87742.6	59016.2	403.04	132.47	NA	49.309	2121.97	982.34	112835	43.441	3590.06	52.47	41436.2	10321.1	2109.1	1115.93	30.352	21011.6	156550	37563.2	275.49	16442.7	11313.1	35145.2	16264.5	688.69	688.69	232.21	209.99	5657.41	1	1	2	3	1	2	.	1	1	2	1	1	3	1	2	3	2
CVM327	635.19	611.69	145563	107629	913.8	375.96	87.09	125.881	6869.01	1820.15	186491	97.162	9607.99	129.24	186491	122039	158727	8141.8	107.792	23530.5	1.50273e+06	56467.7	455.32	52429.2	22684.5	80211.8	988350	4191.19	1138.25	216.89	309.01	4387.38	3	3	3	4	3	4	2	3	3	3	3	3	4	3	4	4	4
CVM328	568.49	569.39	150036	86243.2	889.41	362.19	9547.23	198.498	14910.1	3832.97	150036	90.772	2118.36	119.73	150036	3878.58	7104.05	16518.7	117.178	27091.7	155399	37808.4	366.31	16809.7	24570.2	88774.9	29409.1	8219.57	915.74	777.49	1250.7	11578.6	3	3	3	3	3	4	4	4	4	3	2	2	2	3	4	1	3
CVM329	269.06	272.81	45023	37275.7	463.04	1026.55	284.28	137.123	9448.42	20765.2	68254.6	91.734	1834.75	47.37	68254.6	23221	16198.2	431.1	100.744	49009.2	76785.9	21527.4	166.64	11338.8	29542.2	23488.2	18943	4663.63	860.49	261.42	275.95	2370.14	1	1	1	2	1	4	2	3	3	4	1	2	2	1	2	4	4
CVM330	172.51	235.76	71226.9	16173.3	328	112.47	68.88	29.203	1353.03	253.28	71226.9	125.787	309.91	115.1	13932.3	4909.03	2575.56	123.01	25.57	8338.75	216945	5016.58	173.9	8094.37	2996.3	2748.79	15033.7	1180.87	434.73	153.14	37.11	958.57	1	1	1	1	1	1	1	1	1	1	1	3	1	3	1	2	2
CVM332	855.26	964.62	125468	46891.6	1289.69	376.98	161.78	135.068	6861.23	1482.22	503984	95.757	1383.94	82.15	37052.4	10634.6	2478.59	1816.86	197.058	190892	148600	44395.9	1230.48	5223.79	13441.2	17186.3	31793.3	3076.06	3076.06	640.56	448.04	5676.37	4	4	3	2	4	4	2	3	3	3	4	3	1	2	2	3	2
CVM333	384.61	587.16	72380.8	47369.8	546.3	275.25	637.27	200.08	17836.7	29396.8	123430	141.204	2512.29	55.54	123430	993.24	6854.67	2326.16	129.354	124594	307616	63591.3	301.35	53587.8	45956.9	95895.1	104160	8826.46	753.35	228.1	287.71	9507.67	2	3	1	2	2	3	3	4	4	4	2	4	2	1	3	1	3
CVM334	894.98	639.38	58771.1	31040.1	791.9	277.31	149.64	123.481	1826.32	600.4	261613	90.518	3511.37	169.53	37859.6	4666.65	30417.5	2141.04	172.665	19128.3	97427.8	1596.75	638.73	7768.07	5798.91	13164.6	62969.4	6926.46	1596.75	278.88	367.3	3468.73	4	3	1	1	3	3	2	3	1	2	3	2	3	4	2	2	4
CVM335	139.1	152.31	8647.84	3724.89	237.09	96.36	16.48	22.997	14281	2112.62	85809.1	7.122	54.57	21.8	16689.9	2407.12	247.22	240.61	21.023	381668	180754	523.74	209.5	1645.56	14817.4	4396.86	4765.84	523.74	523.74	271.67	38.79	722.17	1	1	1	1	1	1	1	1	4	3	1	1	1	1	1	1	1
CVM336	430.17	160.88	201106	77274.1	282.96	32.18	6.44	6.435	7615.09	224.43	201106	20.915	3282.25	31.37	62806.1	20716.2	6286.98	415.69	6.435	14726.8	195300	3365.31	491	5011.16	6736.45	13530	7544.3	1227.45	1227.45	165.11	6.44	3612.47	2	1	4	3	1	1	1	1	3	1	3	1	3	1	2	3	3
CVM337	700.93	544.16	104013	40343.3	975.43	318.57	133.34	140.41	12697.5	2413.18	185973	114.373	1883.53	188.2	60985	3219.56	4619.57	1374.15	113.258	108087	1.3403e+06	18918.7	454.05	9480.34	14475.2	22625.3	29910.4	5600.95	1135.09	196.76	122	2537.97	3	3	2	2	3	3	2	3	4	3	3	3	2	4	2	1	3
CVM338	473.59	1004.7	83666.7	78528.9	808.65	13255.5	3537.27	222.147	7747.03	19572.7	78263.4	166.284	11368	106.03	78812.3	34695.8	24125.1	993.91	192.14	27182.2	285846	87172.2	289.57	38556.5	24281.6	83007.3	43449.3	10653.6	2719.02	606.07	2557.95	3378.93	2	4	2	3	3	4	4	4	3	4	1	4	4	2	3	4	4
CVM339	303.04	209.71	197593	22200	431.75	165.94	8.39	25.69	2280.89	88.34	228332	34.603	643.03	71.56	21128.1	7188.18	4330.05	322.7	8.389	8227.84	184460	1599.98	640.02	3639.05	5903.69	6231.63	9991	1599.98	1599.98	114.56	8.39	2226.89	1	1	4	1	1	2	1	1	1	1	3	1	1	1	1	2	3
CVM340	1171.02	934.29	255576	232378	1706	486.09	1571.95	192.725	2473.64	1160.02	407452	169.908	7103.52	173.98	63650.6	105871	16770.3	2878.24	199.244	26790	960647	26574.8	994.79	24429.6	15604.2	74659.5	183439	6819.94	2486.88	499.94	834.87	7715.11	4	4	4	4	4	4	4	4	2	2	4	4	4	4	2	4	4
CVM341	252.32	217.49	40251.7	45249.7	359.02	97.93	1137.89	34.228	1067.76	1137.89	54976.5	227.94	1735.37	69.33	23307.6	7023.61	9730.36	625.08	22.975	6170.8	95603.3	14025.7	338.39	9079.56	6093.1	14324.6	28331.5	4469.18	408.83	260.23	306.18	1338.44	1	1	1	2	1	1	4	1	1	2	1	4	2	1	1	2	4
CVM342	798.85	749.32	301865	66844.9	1278.35	325.9	1321.66	203.141	8375.2	5770.51	311566	119.641	4680.65	152.36	311566	9115.17	12934.7	8996.15	152.979	77956.3	370366	52899.8	1895.88	29320.8	34067.2	64055.1	68024.2	24203.1	1901.64	616.59	582.63	9682.22	3	4	4	3	4	3	4	4	3	4	4	3	3	3	4	2	4
CVM343	466.61	619.1	127456	78724.9	861.8	342.75	1345.33	122.37	10641.2	9289.91	185973	113.815	3684.87	78.67	157844	10642.1	8881.7	1107.28	80.712	53929.2	78011.7	63897.3	454.05	33926.3	34302.9	60376.3	37563.4	1135.09	1135.09	282.31	927.45	6104	2	3	3	3	3	3	4	3	4	4	3	3	3	2	4	3	3
CVM344	822.59	789.01	182050	73764.9	799.39	530.39	559.47	112.171	9164.79	408.87	258568	158.563	9142.29	134.67	29546.3	4430.06	5466.26	639.44	74.088	15345.3	100578	43598.9	845.26	37497.3	30744.2	53208.9	7405.37	6194.68	2113.07	331.67	216.03	5378.32	3	4	4	3	3	4	3	3	3	2	3	4	4	3	1	2	3
CVM345	742.44	641.82	170629	84405.4	921.35	118.47	646.97	99.244	3908.29	190.93	275530	58.379	5770.57	10.99	31379.3	4845.44	3652.11	628.09	25.755	23110.8	130394	26253.3	838.42	39416.3	28701.8	88517.3	58980.8	8864.99	2095.97	446.77	170.33	4338.23	3	3	4	3	3	1	3	3	2	1	3	1	3	1	1	2	2
CVM346	764.15	704.42	179232	125647	1165.23	256.29	1736.81	174.115	1242.7	365.97	361986	195.834	11651.6	114.03	40345.1	25134.8	27788.2	2572.27	48.868	36538.1	335696	15009.7	883.79	25813.2	19690.2	43352.1	42576.7	9691.8	2209.38	1006.68	306.96	4787.62	3	3	4	4	4	3	4	4	1	2	4	4	4	3	2	4	4
CVM347	106.56	1146.88	46735.5	24325.5	1276.08	257.08	504.84	73.261	5133.63	223.11	666013	77.258	845.84	125.88	65746.2	532.81	1419.27	1635.73	21.312	12780.1	60228.3	17469.5	1626.07	10991.2	11893.7	37512.5	28372.8	4065.01	4065.01	230.44	154.52	4263.82	1	4	1	1	4	3	3	2	3	1	4	2	1	3	2	1	1
CVM348	650.32	75.2	45630.3	25918	54.67	27.2	10.59	1.46	8632.79	391.33	45630.3	1.46	779.73	18.57	45630.3	45630.3	2788.24	51.93	1.46	69780.4	192264	278.5	111.41	1028.1	12168.7	6008.41	10390.4	278.5	278.5	594.01	5.61	1010.71	3	1	1	1	1	1	1	1	3	2	1	1	1	1	2	4	2
CVM349	692.79	896.55	86152.9	6417.78	965.69	285.27	1134.19	138.283	3898.47	439.57	457890	85.167	1453.34	106.69	457890	62023.9	24050.7	26720.2	157.056	74476.7	236817	22073.5	1117.94	24599.2	20824.4	106358	47877.9	11477.5	2794.73	1245	2244.58	15380.5	3	4	2	1	3	3	4	3	2	2	4	2	2	2	4	4	4
CVM350	942.68	326.87	141987	35564.1	373.07	117.75	76.89	71.718	19229.7	3578.3	172398	27.411	2895.78	49.48	70593.4	1610.89	9289.18	446.86	5.517	456196	455387	116773	420.91	22479.9	36356.3	28834.2	69569.7	1052.23	1052.23	281.01	64.13	2794.23	4	2	3	2	1	1	1	2	4	3	2	1	2	1	2	1	4
CVM351	530.53	433.5	70318.2	78096.9	942.94	358.76	85.95	144.144	8730.45	1705.97	133467	180.313	2558.29	196.46	119675	11737.6	25719.9	2620.08	121.722	65286.6	1.26675e+06	13250.8	325.86	22209	14695.6	15261.2	11570	3734.79	814.61	205	148.15	3062.26	2	2	1	3	3	4	2	3	3	3	2	4	2	4	3	3	4
CVM353	465.07	387.56	101108	98321.6	415.18	77.51	352.68	55.228	2571.47	1179.64	484453	15.502	3458.99	15.5	113144	10920.5	4524.79	1707.21	15.502	29182.5	156570	23441.7	1182.79	17838	26014.6	126300	31461.8	2956.86	2956.86	198.14	45.54	6173.86	2	2	2	3	1	1	3	2	2	2	4	1	3	1	3	3	3
CVM354	555.58	708.4	133119	90828.1	806.08	275.73	128.4	130.596	7980.64	1900.78	274362	82.309	5779.43	80.11	157935	18743.6	4021.87	1617.09	163.794	43222.2	112750	53191.7	669.85	36357.3	39740.5	95384.4	26438.1	7649.21	1674.57	458.18	62.83	10339.3	3	3	3	3	3	3	2	3	3	3	3	2	3	2	4	3	2
CVM355	1503.76	1648.59	225078	32022.1	1996.18	563.91	3989.28	526.317	7952.69	1786.03	494626	494.27	2541.61	441.88	365809	13747.7	2652.54	5788.87	358.684	93051.5	175805	83880.4	1504.69	45033.4	43347.2	161952	128436	30659.5	3761.56	970.05	1049.55	11383.6	4	4	4	2	4	4	4	4	3	3	4	4	2	4	4	3	2
CVM356	551.69	756.42	128476	4531.75	649.53	204.16	2312.82	171.079	2487.85	1074.83	282775	86.246	447.07	106.61	282775	1887.52	889.61	3210.63	142.236	81553.7	80312.1	38899.9	690.4	18645.9	28757.4	61766	46168.9	10522.9	1725.92	861.9	1076.81	10789.8	3	4	3	1	2	2	4	4	2	2	3	2	1	2	4	1	1
CVM357	185.47	209.77	89685.4	34630.7	490.22	157.85	662.86	60.179	1656.22	2213.7	89685.4	115.156	3194.95	121.52	89685.4	58148.6	10437.4	4239.7	56.143	7608.73	432329	19155	218.97	26334.6	14726.4	39675.1	39789.7	1194.79	547.39	188.88	450.49	3423.56	1	1	2	2	2	2	3	2	1	3	1	3	3	3	3	4	4
CVM358	346.1	324.87	66293.2	38991.6	452.86	125.28	162.8	53.322	2944.05	2397.01	123430	57.889	1891.19	80.97	37414.4	8750.93	2442.92	661.34	54.186	43107.4	448270	14100.6	301.35	8948.17	11220.8	7813.48	24485.8	3350.13	753.35	242.79	336.84	1729.13	2	2	1	2	1	2	2	1	2	3	2	1	2	2	2	2	2
CVM359	249.22	397.29	125172	50174.4	620.98	146.45	66.09	84.115	12413.4	1289.52	125172	90.875	2823.62	95.63	88653.4	30927.8	1803.72	712.85	103.392	28190.8	94935.8	763.99	305.61	29256.1	18807.3	28875.6	6975.94	763.99	763.99	438.98	40.68	7511.18	1	2	3	2	2	2	1	2	4	2	2	2	2	2	3	4	1
CVM360	370.73	373.03	84418.9	72967.2	257.06	26.28	273.16	5.256	1290.24	84.92	92937.2	40.736	2554.69	26.77	8935.58	16800.2	4421.63	255.75	154.073	57892.2	125564	3765.59	401.03	28810.8	3272.82	11621.5	142073	6386.64	1002.54	357.09	68.82	743.76	2	2	2	3	1	1	2	1	1	1	1	1	2	1	1	3	3
CVM361	451.1	505.21	64308.7	22800.4	873.78	338.16	245.42	168.916	6476.87	8017.86	109757	60.805	869.6	80.34	109757	883.21	8674.64	1864	90.22	70065.8	298872	31930.8	1125.01	12216.8	23628.8	19316.6	24930	9864.85	669.9	230.27	154.65	3036.65	2	3	1	1	3	3	2	4	3	4	1	2	1	2	3	1	3
CVM362	522.83	445.82	60761.2	26240.9	693.85	272.04	2235.83	52.508	2679.15	714.11	197166	102.265	3696.3	96.01	106710	6525.21	603.09	4645.69	56.258	9664.93	97513.4	4212.62	610.47	7861.91	9819.7	23809.3	13226.2	1526.1	1526.1	390.56	361.3	2692.4	2	2	1	1	2	3	4	1	2	2	3	3	3	2	3	2	1
CVM363	372.04	334.63	172398	11853.4	1203	27.58	15.69	39.996	4531.67	39.13	172398	49.478	221.53	203.26	20422.8	15870.8	3799.15	271.18	17.929	33630.1	676453	5847.24	420.91	8163.59	7494.34	2556.84	24565.9	1052.23	1052.23	345.66	5.52	1476.42	2	2	4	1	4	1	1	1	2	1	2	1	1	4	1	3	2
CVM364	1569.07	148.83	20336.2	9755.59	256.69	96.56	45.76	52.102	5776.85	282.19	42017.7	31.681	1384.69	156.52	24983.2	598.88	216.18	128.11	33.362	31315.3	207239	13165.5	377.19	3301.71	10821.8	3554.07	11290.9	4798.34	1075.15	102.86	54.08	2233.45	4	1	1	1	1	1	1	1	3	1	1	1	1	4	1	1	1
CVM365	1519.42	553.33	166749	78547.5	980.12	275.99	82.28	77.967	1089.93	638.85	269784	107.374	7257.45	116.01	71500.7	18118.9	9953.66	7537.48	76.349	12787.2	286161	6076.06	658.68	7911.67	10353.2	27869.5	29870.4	22486.5	8646.29	313.22	147.57	3248.19	4	3	3	3	3	3	2	2	1	2	3	3	4	3	2	3	4
CVM366	131.83	89.99	112483	34832.2	173	18	37.91	3.599	494.25	335.31	112483	97.186	2118.96	50.62	38675.6	3204.2	4909.44	255	23.172	6181.29	107108	6994.66	274.63	12127.4	8671.67	22832.6	14963	686.54	686.54	84.47	17.88	3219.72	1	1	2	2	1	1	1	1	1	1	1	3	2	1	2	1	3
CVM367	765.52	624.45	143284	154528	814.72	344.43	1091.96	199.921	31115	14071.8	163468	120.476	7684.78	127.83	163468	2663.38	5586.02	2777.97	198.123	119130	229930	110724	399.11	49895.3	56618.5	103014	92497.4	12031.7	997.73	497.92	766.5	12050.5	3	3	3	4	3	3	4	4	4	4	2	3	4	3	4	1	3
CVM368	315.15	298.77	125061	52434.2	610.67	121.31	109.43	84.416	3166.42	1345.28	125061	54.152	1528.37	162.83	53452.5	13502.1	9916.73	455.72	97.548	46644.3	216231	9480.89	305.34	8146.36	15515.5	18852.3	28936.9	3037.61	2592.02	191.09	105.93	2151.18	1	1	3	2	2	2	2	2	2	3	2	1	2	4	2	3	4
CVM369	717.17	726.73	128470	118288	1009.69	312.88	223.96	97.645	5328.93	2273.26	415511	137.95	7358.28	145.01	80999.7	30688	6687.23	1450.96	83.933	9657.3	182279	12762.8	1014.47	16945.4	15796.9	45097.9	42370.9	2536.07	2536.07	381.02	212.33	4794.16	3	4	3	4	3	3	2	3	3	3	4	4	4	3	3	4	3
CVM370	79.36	396.79	134812	29798.6	79.36	79.36	NA	15.871	441.92	15.87	24829.3	15.871	236.58	59.02	31837.5	12166.4	11199.8	203.85	15.871	3027.22	831184	3027.22	1210.94	7823.61	8973.29	11939.8	6383.78	3027.22	3027.22	83.32	15.87	396.79	1	2	3	1	1	1	.	1	1	1	1	1	1	1	1	3	4
CVM371	899.17	955.02	156557	36543.4	1152.59	521.14	373.49	135.085	1101.62	334.75	349057	137.179	1942.15	148.35	23636.4	12465.9	3143.26	835.99	11.17	13694.9	476641	6491.06	852.22	9379.5	7618.16	15854.9	186533	2130.47	2130.47	376.28	111.7	5395.72	4	4	3	2	4	4	3	3	1	1	4	4	2	3	1	3	2
CVM372	519.92	351.55	78232.9	52658.1	486.64	113.38	2253.57	65.995	4012.03	7981.89	141015	58.662	6856.59	115.35	141015	9192.93	8829.11	1710.94	4.512	24722	313144	35670.7	344.29	15744.5	14737.5	38173.8	27551.3	3931.51	860.69	482.13	1002.06	3159.31	2	2	2	2	1	1	4	2	2	4	2	1	4	3	4	2	3
CVM373	310.83	304.37	12261.8	1997.03	179.58	60.87	165.12	43.372	12.17	12.17	305868	12.175	109.95	82.94	4099.82	3417.28	3082.09	507.91	12.175	68024.1	77243.3	2322.13	928.89	2020.23	6966.95	23593.7	31701.7	2322.13	2322.13	401.38	38.81	1376.88	1	1	1	1	1	1	2	1	1	1	4	1	1	2	1	1	2
CVM374	667.31	522.83	172163	53354.3	859.8	260.16	500.66	91.215	4625.92	363.49	228610	96.702	1601.18	152.25	21313.5	17474	1764.64	1192.89	54.866	29119.9	302072	3770.92	558.15	8389.3	10276.2	14143.2	43384.2	8550.92	1395.32	494.25	296.05	3508.7	3	3	4	2	3	3	3	2	2	2	3	3	2	3	1	3	1
CVM375	60.61	119.1	60549.2	21693	112.44	9.69	1.94	15.137	2194.24	1261.12	60549.2	1.938	1169.63	13.26	33288.6	1293.45	2738.58	275.2	9.022	13329.7	130808	369.56	147.83	4478.28	6021.08	13688.4	8528.66	369.56	369.56	66.12	11.56	1909.66	1	1	1	1	1	1	1	1	1	2	1	1	1	1	1	1	2
CVM376	947.61	719.21	376030	140480	1328.41	232.81	638.36	138.275	2659.92	437.8	441774	107.351	4609.91	189.52	56730.9	24545.4	6595.25	2301.2	95.423	14895.3	211647	26908	1078.59	10975	15060.5	34588.7	51673	2696.37	2696.37	952.02	162.57	6883.72	4	4	4	4	4	3	3	3	2	2	4	3	3	4	2	4	3
CVM377	1018.18	776.42	106811	55823.2	962.31	495.86	284.27	156.719	23256.2	1372.15	247190	152.516	2688.69	281.8	117050	5233.26	2184.67	2667.92	135.46	246650	130153	4607.87	2221.25	9009.84	15435.3	12405.5	52950.6	19763.3	1508.73	574.96	287.24	5723.19	4	4	2	2	3	4	2	4	4	3	3	4	2	4	3	2	2
CVM378	527.83	290.42	160554	21958.8	700.99	128.15	1334.1	37.391	1128.27	434.17	142036	56.631	2963.7	98.74	48757	9146.32	9099.12	2687.81	11.617	17406.9	65405.5	14554.6	886.32	7927.29	10950.5	48664.8	66865.2	2215.7	2215.7	548.16	776.14	2713.95	2	1	3	1	2	2	4	1	1	2	2	1	2	2	2	2	4
CVM379	325.81	384.27	131961	68971	693.06	217.34	614.41	105.701	6096.72	8338.07	131961	60.306	7035.75	87.23	131961	6681.17	23929.2	923.33	74.162	90312.8	413448	11381.2	322.18	27104.3	29942.7	62176.2	46753.2	7914.74	805.42	453.81	372.66	6464.49	1	2	3	3	2	2	3	3	3	4	2	2	4	2	4	2	4
CVM380	142.72	279.38	114264	114264	470.08	202.36	1042.55	119.977	5784.05	714.38	114264	49.933	9708	88.9	61263.2	3561.73	1350.26	435.69	38.736	24621.6	77548	13203.1	278.98	10321.4	14510.8	12197.5	19721.4	6259.85	697.41	513.73	449.63	2786.9	1	1	2	4	1	2	4	3	3	2	1	1	4	2	2	1	1
CVM381	963.99	725.22	117893	148580	964.58	1465.3	2868.2	256.598	7553.09	24923.6	148580	228.071	7115.67	138.18	102668	61181.7	8002.25	3793.11	221.088	48575.4	284424	71577.1	362.76	59042.3	33690.9	56097.9	55733	11023	906.86	448.42	3260.45	12104.9	4	4	2	4	3	4	4	4	3	4	2	4	4	3	3	4	3
CVM382	278.87	224.92	68754.7	71540.9	622.55	120.98	708.04	96.723	8900.12	14856.4	71540.9	53.727	7997.99	98.37	71540.9	10327.4	3328.23	1421.3	81.27	68594.3	150254	25996.7	174.67	22329	17363.6	26241	56025.4	2257.62	436.65	189.37	491.06	4569.75	1	1	1	3	2	2	3	3	3	4	1	1	4	2	2	3	2
CVM383	2105.59	308.35	170900	24294.2	631.92	126.57	116.66	17.426	3964.1	274.78	183430	63.467	4890.24	315.87	104026	82822	11205.5	1085.54	63.834	145482	552144	56392.9	447.84	7283.99	21054.2	28615	21596.3	1119.56	1119.56	1092.87	168.39	17141.1	4	2	4	1	2	2	2	1	2	1	3	2	3	4	3	4	4
CVM384	1139.3	128.01	150124	17896.7	328.35	52.64	15.68	21.602	2737.85	324.03	160014	5.12	454.92	31.68	160014	125603	3545.44	1282.84	16.481	60083.2	200458	976.65	390.68	3837.15	13168.5	20386.3	23162.2	976.65	976.65	1044.57	21.92	4201.34	4	1	3	1	1	1	1	1	2	1	2	1	1	1	4	4	2
CVM386	1862.72	343.85	116580	30727.7	565.99	307	96.37	75.643	2768.3	68.91	177149	80.957	294.78	142.6	5245.55	12050.9	13604.3	287.87	48.007	18922.5	292649	3414.54	432.51	7321.38	5750.78	2726.85	17390.5	4440.41	1081.23	271.04	34.9	2667.33	4	2	2	1	2	3	2	2	2	1	2	2	1	3	1	3	4
CVM387	1131.72	1366.21	104259	76627.4	1343.72	869.4	2533.26	487.523	9577	24640.6	261895	316.568	7262.16	473.96	356898	1224.16	3843.79	3895.18	438.984	29422.7	376032	278467	871.37	58848.9	98999.2	183762	90368.7	23400.4	2178.33	543.2	913.66	10448.2	4	4	2	3	4	4	4	4	3	4	3	4	4	4	4	1	2
CVM388	715.13	436.72	48484	126915	664.36	87.34	17.47	94.44	1229.91	166.5	166294	17.469	6703.09	42.58	83934.6	6378.28	28971.4	2399.77	17.469	25912.2	358979	61830.6	1332.81	18536	22018.3	100988	53190.7	3331.89	3331.89	179.05	57.87	5816.55	3	2	1	4	2	1	1	3	1	1	2	1	4	1	3	2	4
CVM389	809.14	626.83	159062	81281.5	901.95	164.26	62.24	128.165	1588.07	929.2	332516	129.639	8758.7	125.96	89748.9	8687.99	5584.4	1760.8	113.802	19040.3	387151	49333	899.18	18447.3	15023.7	34876.8	29143.2	2247.87	2247.87	298.32	548.02	5308.18	3	3	3	3	3	2	1	3	1	2	4	3	4	3	3	2	3
CVM390	572.46	539.91	78564.5	75232.7	656.88	365.41	662.67	145.529	3895.35	10126.5	137942	66.764	5474.79	107.59	137942	1949.81	687.78	1607.17	77.799	12242.6	99226.3	30955.9	336.79	48601.8	23129.2	44508.3	21694.2	6972.15	841.93	295.33	388.58	8810.79	3	3	2	3	2	4	3	3	2	4	2	2	3	2	4	1	1
CVM391	825.58	1204.41	231321	120821	1218.6	545.09	1258.48	375.449	14316.7	813.08	215885	118.616	3074.9	358.89	123072	24784	6994.3	8094.62	342.331	24497.8	256134	89171.3	825.08	64102.4	40899.9	164263	74754.5	27076.6	2062.6	654.59	704.94	8608.96	4	4	4	4	4	4	4	4	4	2	3	3	2	4	3	4	3
CVM392	723.62	774.12	214528	151315	898.85	389.23	118.04	112.021	3200.46	332.39	334392	128.072	2443.74	60.86	68577.1	16879.8	16276.5	3825.44	76.91	13542.9	258300	122101	816.42	11602.1	15943.5	51619.7	23922.7	5725.46	2040.96	312.66	128.41	6772.1	3	4	4	4	3	4	2	3	2	1	4	3	2	1	2	3	4
CVM393	728.51	850.12	189125	50699.7	837.45	304.87	1990.54	217.494	22346.5	2075.65	189125	179.48	1637.63	246.43	41252.7	1800.09	3985.05	499.86	161.135	70189.4	232696	84481.6	1787.61	50826.6	43904.1	27923.6	44929.5	26784.5	8609.92	524.44	264.21	7140.98	3	4	4	2	3	3	4	4	4	3	3	4	2	4	2	1	2
CVM394	459.71	367.77	94883.7	31974.8	731.62	248.28	120.43	74.661	4932.19	1133.95	135010	61.16	1066.04	120.43	19811	2813.47	3574.39	353.73	67.64	10582.2	385709	11409.8	329.63	8986.4	6380.44	5449.27	18005.3	3329.08	824.03	234.51	182.67	1734.07	2	2	2	2	3	3	2	2	3	2	2	2	1	3	1	1	2
CVM395	270.69	290.86	124512	124512	601.02	119.66	263.97	81.431	2364.74	1080.52	124512	184.403	3595.79	202.21	98216.4	19137.2	8931.39	3600.02	45.322	11025.3	428840	16137.5	304	15959.9	12822.4	35266.6	56809.6	3595.04	759.96	382.75	584.58	3860.25	1	1	3	4	2	1	2	2	1	2	2	4	3	4	3	3	3
CVM396	794.3	3020.89	133472	137450	1042.96	2788.39	891.45	166.959	16283.1	14071.8	177616	168.735	14284	133.03	159615	130190	14467	1812.92	166.071	138042	229834	78059.5	1258.59	37390.6	44267.5	80297.2	82499.9	14426.5	1084.08	301.41	714.9	10497.6	3	4	3	4	4	4	3	4	4	4	2	4	4	3	4	4	4
CVM397	133.03	168.53	63621.2	15535.7	342.73	76.03	91.04	30.475	1040.21	101.41	63621.2	258.811	366.27	69.16	6171	3248.43	8374.64	392.16	22.522	2352.71	226858	3136.33	155.33	6044.45	1868.11	1842.28	5570.48	388.31	388.31	205.05	153.65	730.69	1	1	1	1	1	1	2	1	1	1	1	4	1	1	1	1	3
CVM398	957.32	1001.94	109262	16621.3	973.23	228.84	7998.32	158.597	10103.8	2497.79	441774	116.628	1203.83	116.19	149036	11780.8	6032.87	1926.58	14.137	123860	150580	24616.1	1078.59	35098.5	42919.7	104310	66738.8	2696.37	2696.37	870.74	940.54	10828.8	4	4	2	1	3	2	4	4	3	3	4	3	1	3	4	3	3
CVM399	1150.91	1006.54	247193	158734	1746.44	676.92	3514.6	146.212	23012.3	8343.64	368291	254.489	15060.2	177.15	115678	16409.2	7594.9	1847.35	192.248	36008.2	142395	161772	899.18	44355.9	48772.8	97370.7	51210.2	11522	2247.87	766.41	1530.62	8058.21	4	4	4	4	4	4	4	4	4	4	4	4	4	4	3	3	3
CVM400	93.94	469.71	158475	220962	1156.07	240.73	577.74	55.191	4613.72	240.73	258110	109.207	8720.74	132.11	26360.7	12945.2	10835.6	904.19	18.788	91279.8	135151	3583.59	1433.49	19608.6	18069.7	49923	67074.5	7442.54	3583.59	518.44	82.2	5728.69	1	2	3	4	4	3	3	2	2	1	3	3	4	3	1	3	4
CVM401	3531.01	3400.59	237963	132938	10443.5	1301.07	1957.96	502.613	39226.1	1951.6	1.40767e+06	572.597	16137.7	1390.14	388437	89795.9	142588	10572.4	283.117	49798.4	677886	70742.8	3883.32	28384.9	34459.2	155975	313005	26990	9707.9	1883.21	1420.36	13966.6	4	4	4	4	4	4	4	4	4	3	4	4	4	4	4	4	4
CVM404	461.92	318.59	158898	140784	335.43	163.35	1299.78	78.972	4663.49	3252.47	158898	85.01	11462.5	104.4	69370.9	4871.48	6981.48	3531.34	38.453	30518.7	216182	34882.5	387.95	22845.8	27820.1	45171.9	41729.7	5457.97	969.83	412.34	631.78	4144.53	2	2	3	4	1	2	4	2	3	3	2	2	4	2	2	2	3
CVM405	392.23	812.56	207949	58808.5	965.87	237.05	2348.58	259.259	14720.2	2946.03	267553	170.967	2827.77	139.66	148368	15914.3	5758.82	1495.62	138.593	49253.1	186959	156182	3850.63	61045.5	46126.2	106417	95501.8	9105.37	1633.01	723.73	662.46	7745.13	2	4	4	3	3	3	4	4	4	3	3	4	2	3	4	3	3
CVM406	1430.18	1292.69	54857.6	45847.8	3087.86	2637.28	921.43	510.68	7411.06	2735.5	113813	422.474	2347.85	387.19	47873.4	8216.74	5967.11	987.9	498.502	14939.7	182187	31014.8	1747.71	10004.6	17375.7	15003.8	37049.8	38878.2	10898	847.45	783.94	9293.41	4	4	1	2	4	4	3	4	3	3	1	4	2	4	2	2	3
CVM407	478	435.74	154244	15898.7	716.31	271.47	1184.75	157.175	6559.23	3557.33	154244	82.521	6506.02	172.75	88842.6	4581.98	7402.95	763.2	119.848	18272.1	150595	56961.3	376.59	13607.4	15206.2	15094.6	22217.8	8495.61	941.43	371.11	650.6	3573.22	2	2	3	1	2	3	4	4	3	3	2	2	4	4	3	2	3
CVM408	1149.62	312.99	50311.2	108265	606.77	96.7	NA	33.099	4281.24	1516.77	152531	41.488	6649.58	129.35	152531	16520.3	7230.27	582.36	48.81	27859.8	216318	221359	372.4	4861.92	12543.7	73558.8	38568.9	930.97	930.97	356.92	102.04	7655.83	4	2	1	4	2	1	.	1	2	3	2	1	4	3	4	3	3
CVM409	630.89	750.85	324199	118141	923.32	234.4	391.96	153.995	18715.4	2737.86	324199	100.502	9361.26	143.62	191108	7927.97	6503.44	2860.09	101.799	107251	250810	30033.2	791.53	28075	31986.2	73791	32661.8	1978.75	1978.75	857.18	89.15	10174.7	3	4	4	4	3	3	3	4	4	3	4	3	4	3	4	2	3
CVM410	517.55	407.35	28269.5	31489.6	653.72	211.29	286.4	63.039	20792.7	501.66	165456	55.262	470.56	101.42	43344.2	887.17	2297.19	422.24	5.295	228322	754580	5475.76	403.96	6425.48	13201.6	9221.35	23509	5629.8	1009.86	151.39	49.31	1854.26	2	2	1	1	2	2	2	2	4	2	2	1	1	2	2	1	2
CVM411	662.52	660.58	244257	107068	809.25	344.04	445.48	105.047	3115.57	805.92	277903	142.286	4076.01	155.07	28530.7	16985.4	10995.5	567.76	65.863	22566.6	367448	24926	678.5	15422	10477	12734.1	45027.5	7097.09	12661.8	610.55	147.29	3576.34	3	3	4	4	3	3	3	3	2	2	3	4	3	4	1	3	4
CVM412	80.96	404.82	225515	73842.3	80.96	80.96	36.94	47.566	7341.42	1307.06	506025	16.193	1696.2	16.19	93508.9	24585.8	1310.61	477.69	16.193	20461.6	83065.6	10616.4	1235.46	15787	17236.7	38742.8	7842.38	3088.53	3088.53	150.8	16.19	5129.07	1	2	4	3	1	1	1	1	3	2	4	1	2	1	3	4	1
CVM413	1320.87	1743.56	89683.2	57623.5	493.93	129.77	7.97	55.047	2488.31	493.68	249080	63.266	1048.88	65.26	18421.7	7123.2	1681.29	467.52	23.912	16022.9	153592	1520.26	608.13	6149.3	6336.11	23936.4	40071.3	1520.26	1520.26	417.46	54.8	2126.15	4	4	2	2	2	2	1	2	2	2	3	2	1	1	1	2	1
CVM414	318.69	241.84	55912.5	37206.5	421.73	168.39	1771.93	104.866	1875.92	12857.2	87025.6	84.154	9163.45	79.54	87025.6	4308.46	3321.25	1542.01	61.353	27123.3	179574	26868.7	212.47	24236.4	27235	51265.1	15622.5	2246.57	531.16	580.81	699.25	3992.47	1	1	1	2	1	2	4	3	1	4	1	2	4	2	3	1	2
CVM415	379.43	576.34	129955	63552.2	980.81	243.59	988.4	201.105	15053.1	9750.75	161530	147.315	990.99	78.18	161530	6193.7	4021.45	5451.47	171.06	47571.7	61139.9	76344.8	394.38	43966.5	41479.4	86748.8	124777	9834.58	2908.51	330.65	912.81	6140.88	2	3	3	3	3	3	3	4	4	4	2	4	1	2	4	2	2
CVM416	707.66	542.63	261551	124379	723.17	295.41	34.99	44.229	2630.95	1412.35	330066	84.497	8471.14	63.37	123468	45059.9	4845.69	1558.24	100.01	26178.2	183251	25790.3	805.86	4761.2	12122.6	47311.3	20487.8	2014.56	2014.56	707	117.17	5118	3	3	4	4	2	3	1	1	2	3	4	2	4	1	3	4	3
CVM417	1004.16	943.18	245896	87787	944.94	416.32	334.28	14.038	30049.8	4306.17	438689	181.617	5500.72	136.43	76779.4	2300.49	2177.21	933.53	14.038	140798	177137	5677.08	1071.06	22194.6	24491.1	48526	31692.2	8121.01	2677.54	485.63	242.16	5692.87	4	4	4	3	3	4	3	1	4	4	4	4	3	3	3	1	2
CVM418	239.11	292.14	53289.6	32907.2	210.45	112.96	60.64	32.817	5227.58	137.09	118901	49.106	2285.62	51.84	45401.9	6599.93	2072.08	1101.14	41.853	9652.94	39107.6	4205.15	290.3	3430.52	10341.6	23281	18626.7	725.71	725.71	168.72	34.6	2335.21	1	1	1	2	1	1	1	1	3	1	2	1	2	1	2	2	1
CVM419	544.7	571.62	183267	122424	551.3	267.65	19.81	77.452	1914.2	142.97	177454	91.165	3443.18	74.4	52248.3	15962.7	3390.61	1278.08	8.126	5524.22	178247	5647.13	620	4300.99	3944.71	18159	37661.7	5535.65	1549.93	215.09	105.89	3457.91	3	3	4	4	2	3	1	2	1	1	2	2	3	2	2	3	2
CVM420	760.65	935.12	87084.9	31891.1	981.04	325.99	389.25	155.599	1836.58	2152.88	257019	139.274	1401.92	16.33	246270	1410.59	596.89	2214.1	111.725	13759	66369.3	32085.5	1245.56	11561.2	20321.7	28977.6	10625.6	3113.76	3113.76	339.26	174.47	5249.55	3	4	2	1	3	3	3	4	1	3	3	4	1	1	4	1	1
CVM421	164.16	116.12	85819.2	59053.3	355.46	23.22	164.89	44.27	2400.29	851.72	145147	34.255	3648.41	66.77	96243.5	23015.6	10685.3	1367.28	12.483	72130.7	399348	17221.4	354.38	45607.9	19049.1	44124.9	29720.8	6600.7	885.9	183.76	64.59	5142.26	1	1	2	3	1	1	2	1	1	2	2	1	3	1	3	4	4
CVM422	3160.25	290.98	141634	20908.4	562.25	132.75	5	5.003	692.5	50.5	156355	149.788	386.04	123.99	5491.82	9093.93	12506.9	293.17	57.539	10156.4	579165	7126.67	381.74	10875.9	2126.9	4165.15	30775.5	3014.53	954.31	241.26	19.08	1255.53	4	1	3	1	2	2	1	1	1	1	2	4	1	3	1	2	4
CVM423	456.11	645.68	181105	93286.8	688.73	286.69	85.67	243.217	2443.83	1140.81	191822	76.761	2267.41	100.93	120510	51756.3	6515.97	857.3	258.909	19587.4	1.99159e+06	11758.4	517.71	30531.9	30677.4	83154	62544.3	6989.26	1294.23	287.53	48.35	11517.5	2	3	4	3	2	3	2	4	2	2	3	2	2	2	3	4	3
CVM424	406.34	344.91	48582.3	43762.2	504.95	148.12	197.64	41.713	7197.82	678.18	141879	269.429	545.38	79.45	10964.1	8607.96	2941.58	447.06	4.54	17422.8	85134.8	7941.98	346.4	9683.83	8567.81	10482.6	16663.4	6149.76	865.96	394.71	166.42	2058.81	2	2	1	2	2	2	2	1	3	2	2	4	1	2	1	2	2
CVM425	1768	400.12	112047	67922	693.13	808.2	1068.93	112.608	4112.59	7821.59	97176.1	106.893	25290.6	105.1	73596.8	112047	92246.2	7678.05	48.18	15957.9	143620	10621.5	273.56	15069.2	17373.2	48068.2	36998	2669.98	683.88	509.82	2097.64	3102.6	4	2	2	3	2	4	4	3	2	4	1	3	4	2	2	4	4
CVM426	199.95	288.67	130855	47308.4	155.19	76.68	52.87	62.418	1416.12	202.43	130855	17.535	2429.59	37.29	67287.5	16990.1	1802.92	685.29	61.371	25316	64307.9	32355.8	319.48	4322.15	12177.3	27141	12412.9	798.68	798.68	488.88	21.2	7254.62	1	1	3	2	1	1	1	2	1	1	2	1	2	1	2	3	1
CVM427	963.34	1161.69	263816	24654	1391.29	268.82	362.03	354.644	13251.4	1272.51	568339	242.113	1710.7	18.19	139798	2104.56	2280.18	1595.33	72.747	43604.7	154813	57182.9	1387.6	38298.1	55091.4	62282.6	114678	17949.3	3468.86	588.8	316	7936.86	4	4	4	1	4	3	3	4	4	2	4	4	2	1	4	1	2
CVM428	286.56	53.5	51495.9	15708.9	90.61	10.7	4.81	2.14	4439.24	13.78	66874.1	2.14	283.48	58.31	8831.4	27068.2	3478.06	10.7	2.14	30588.8	379607	408.17	163.27	1606.72	5882.38	2235.94	3097.88	408.17	408.17	372.02	2.14	5775.92	1	1	1	1	1	1	1	1	2	1	1	1	1	1	1	4	2
CVM429	987.89	1084.6	196896	52799.9	1145.99	661.12	941.35	237.647	44291.5	1413.01	330066	254.151	1381.65	280.89	190553	15317	2878.17	1760.57	192.428	116098	170089	29167.6	805.86	29102.2	33593.1	51413.3	34863.5	13416.8	11061.2	609.63	284.52	8768.85	4	4	4	2	4	4	3	4	4	3	4	4	1	4	4	3	2
CVM431	197.03	147.2	54056.4	79608.7	414.92	51.19	1338.54	24.201	1518.38	534.49	79608.7	129.444	2043.32	78.89	30655.1	13949.3	10118.3	1918.97	34.63	16775	167819	5602.62	194.36	16467	6563.42	19108.5	39021.3	1599.02	485.89	433.23	496.12	1210.29	1	1	1	3	1	1	4	1	1	2	1	3	2	2	1	3	4
CVM432	1079.83	1155.24	219059	65869.3	2195.81	794.38	407	232.769	15543.6	2060.49	344333	191.105	4036.62	136.36	62917	41977.3	86744.1	2134.18	210.043	175191	688791	20000.6	2126.26	29176.8	12234.5	29751.1	69935.2	14218.9	2101.64	515.81	270.65	4794.15	4	4	4	3	4	4	3	4	4	3	4	4	3	3	2	4	4
CVM433	727.23	786.55	153408	3976.72	937.63	278.26	5770.04	142.544	4178.16	226.62	426778	85.356	1214.18	252.23	69208.9	43662.4	23127.1	5210.11	87.916	91229.8	214067	6464.83	1041.98	12123.5	14364.5	29431	59342.6	2604.84	2604.84	3151.76	871.48	7503.18	3	4	3	1	3	3	4	3	2	1	4	2	1	4	2	4	4
CVM434	908.26	826.41	43386.8	146388	1091.49	1057.58	2053.86	167.816	6253.01	4322.11	123101	90.757	10908.7	127.4	185049	53933.2	3534.06	5062.21	54.797	6033.48	44579.7	28729.3	2221.33	18768.3	18785.8	64735.4	58111.8	14796.2	2090.33	449.68	1695.97	4660.82	4	4	1	4	4	4	4	4	3	4	2	2	4	3	4	4	2
CVM435	729.51	742.05	139518	36352.7	591.27	260.57	235.83	10.843	2354.24	664.8	338836	176.873	3179.64	111.48	52943.5	4028.77	5555.56	2594.81	55.908	35991.2	180413	17769.3	827.27	11609.5	10389.1	16767	21371.4	7530.64	2068.09	328.33	153.15	3454.1	3	4	3	2	2	3	2	1	1	2	4	4	3	2	2	1	3
CVM436	1566.94	575.02	105175	59551.3	671.3	259.07	9.34	68.559	3413.37	220.26	291741	68.267	1579.19	119.91	15700.9	28135.5	527.18	485.17	61.557	32967.9	150067	6457.98	712.29	2192.73	8411.48	25417.9	13579.7	6000.82	1780.64	404.35	32.38	14233.8	4	3	2	3	2	3	1	2	2	1	4	2	2	3	1	4	1
CVM437	180.98	278.45	66354.8	14277.7	253.45	95.13	162.91	63.948	10298.1	13345.5	93628.2	29.68	1695.89	31.55	93628.2	5998.76	5343.55	3571.26	87.73	85105.2	111271	43545.5	228.59	10530.5	42803	120377	17032.3	1207.15	571.46	313.94	133.98	6811.36	1	1	1	1	1	1	2	2	4	4	1	1	2	1	3	2	3
CVM438	1281.83	1177.17	178952	143291	1251.36	461.06	1478.58	253.055	3047.25	608.13	479371	213.308	4607.98	188.8	159456	11390.8	4588.77	3841.53	21.198	38286.1	360172	63009.3	1617.36	13458.3	17817.2	65889.6	56661.7	9504.78	4043.24	1090.39	719.42	7946.05	4	4	4	4	4	4	4	4	2	2	4	4	3	4	4	3	3
CVM439	614.55	464.51	91136	51624.2	770.64	343.69	174.7	88.003	17475.8	949.59	163272	103.841	2769.09	137.47	37554.8	4347.6	1392.71	589.25	76.085	80333.5	582482	4546.79	999.06	11064.1	10195.2	7945.95	64291.4	9481.68	996.53	235.27	149.23	2525.16	3	2	2	2	3	3	2	2	4	2	2	3	2	3	2	1	1
CVM440	859.25	812.42	171577	70448.8	732.9	163.46	65.38	85.262	6270.1	59.64	441774	98.074	1512.63	110	35899	4644.37	1451.23	1400.42	53.896	6752.96	73889.8	2696.37	1078.59	4711.52	3926.05	14162.4	17162	2696.37	2696.37	292.45	45.5	3189.17	4	4	4	3	3	2	1	2	3	1	4	3	2	2	1	2	1
CVM441	865.28	1244.11	123464	52598.2	957.67	375.57	49.46	72.288	3074.12	349.48	471666	100.55	2021.88	72.29	132892	13518.3	4032.89	2813.78	68.483	31043.4	109928	13372.7	1326.99	10070.3	10634.4	28958	36428.6	9797.96	3317.35	330.46	53.81	6259.13	4	4	3	2	3	4	1	2	2	2	4	3	2	1	4	3	2
CVM443	1006.34	1005.06	218144	44655.5	1861.61	476.28	19011.2	221.498	6870.27	5831.49	426778	261.615	8296.14	141.69	426778	48844.3	33443.2	12631.8	128.033	86740.5	355605	46006.7	1041.98	45136.5	61927.6	209511	35806.2	13042.3	2604.84	2116.39	2424.95	21007.7	4	4	4	2	4	4	4	4	3	4	4	4	4	3	4	4	4
CVM444	490.86	509.61	163076	111852	791.74	204.01	2138.74	88.55	11712.6	12440.4	163076	88.713	2900.96	83.66	163076	4889.84	4193.34	2641.02	113.175	55075.1	135285	147497	398.15	35345.3	43437.6	124367	54981.8	5046.56	2954.62	490.53	479.61	10525.1	2	3	3	4	3	2	4	2	4	4	2	2	2	2	4	2	2
CVM445	597.08	763	146778	126690	995.87	399.52	454.58	171.405	20802	2010.22	182930	110.124	2527.91	171.77	77231	16020.5	1507.16	1362.28	141.588	22252.5	248398	74257.1	446.62	27415.5	31217.7	74613.4	44491.1	19247.7	1116.51	440.68	200.13	15312.7	3	4	3	4	3	4	3	4	4	3	3	3	2	4	3	3	1
CVM446	106.08	215.35	61283.7	51686.7	249.92	118.09	82.43	84.326	8514.46	4444.54	61283.7	40.509	3119.22	53.26	61283.7	15606.6	10555.6	211.67	50.682	56959.6	134632	9539.73	149.62	15146.5	25684.5	37002.9	14507.6	2838.6	374.05	381.61	44	7151.57	1	1	1	2	1	1	2	2	3	4	1	1	3	1	2	3	4
CVM448	280.83	320.31	67213.7	30623.5	749.33	152.96	1568.84	75.473	15898.1	3750.67	105853	75.155	2760.63	97.91	65972.2	1277.75	3697.11	424.47	49.116	49470.1	58562.1	18566.6	258.44	15202.3	18625.9	25167.2	22787.3	1401.28	646.07	371.01	356.83	2480.76	1	2	1	1	3	2	4	2	4	3	1	2	2	2	2	1	2
CVM449	576.42	258.05	24041.6	4128.48	816.73	51.61	236.12	54.836	10.32	24.19	82285.4	72.254	384.82	46.45	8231.8	12243.5	12357.7	917.37	10.322	114681	284527	12425.4	787.54	17366.5	13421.8	70439.3	79261.4	6788.98	1968.76	134.19	93.87	3583.03	3	1	1	1	3	1	2	2	1	1	1	2	1	1	1	3	4
CVM450	514.96	401.54	183464	49639	738.66	130.01	17.57	57.977	2957	1433.6	195207	77.692	4284.6	228.98	67194	7548.66	6569.89	691.42	43.531	61806.9	1.45086e+06	14317.1	476.6	20751.5	16981.8	12784.3	26078.1	4423	1191.45	170.03	67.74	2205.26	2	2	4	2	3	2	1	2	2	3	3	2	3	4	2	2	3
CVM451	433.72	553.52	45832.4	36328.9	670.36	238.53	80.77	222.378	19102.4	1607.26	269222	58.421	1571.18	105.27	34700.9	9251.56	13005.9	690.56	51.152	188982	2.11148e+06	16402.6	1565.8	35381.5	27022.9	13178.4	348194	5407.6	1643.2	223.45	77.27	4694.97	2	3	1	2	2	3	1	4	4	3	3	1	2	2	1	2	4
CVM452	371.65	532.99	263206	27569	860.68	214.51	405.86	86.858	3456.68	2560.46	263206	64.749	2457.02	112.92	190643	11346.5	8650.25	3511.95	71.855	80361.2	153397	7667.97	642.62	14136.8	20797.2	73673.6	60902.6	4744.81	1606.48	779.35	306.63	6377.74	2	3	4	1	3	2	3	2	2	3	3	2	2	3	4	3	3
CVM453	793.42	727.48	278232	153730	999.55	411.56	1460.14	132.237	8392.76	4421.15	345268	209.923	5576.42	187.48	162267	9560.11	4645.92	5548.45	82.864	22144.8	284426	36824.2	842.97	32302.2	28414.1	63354.5	64167.3	7658.73	2107.34	685.01	1251.25	9348.46	3	4	4	4	3	4	4	3	3	4	4	4	3	4	4	3	3
CVM454	5097.88	328.59	145912	17844.9	889.92	116.44	47.42	44.649	15051.6	457.87	145912	36.186	10087.9	278.84	77300.3	50594.6	1862.28	664.19	99.95	81718.7	506700	890.57	356.24	10976	18273.8	15804	10611.9	890.57	890.57	289.49	40.13	15963.2	4	2	3	1	3	1	1	1	4	2	2	1	4	4	3	4	1
CVM455	605.59	572.94	272053	272053	1286.81	271.24	2714.54	121.88	3916.2	7002.64	272053	123.512	10776.5	371.08	140646	24734.2	20589.2	7452.88	202.407	67685.6	366911	292553	664.22	38647.8	23145.4	39816.6	59978.7	1660.47	1660.47	350.68	3162.89	8122.41	3	3	4	4	4	3	4	3	2	4	3	3	4	4	4	4	4
CVM456	525.44	826.88	214419	120484	683.76	78.42	77.44	70.091	7774.23	162.24	490148	104.892	2434.56	15.68	74327.5	14131.5	5412.7	2230.17	55.877	22234.1	110199	69151	1196.7	25390.1	15507.8	73511.9	72365.9	2991.62	2991.62	453.88	15.68	6467.01	2	4	4	4	2	1	1	2	3	1	4	3	2	1	2	3	3
CVM457	844.16	693.43	191290	191290	1310.91	365.17	2306.77	117.261	8495.95	8862.85	191290	124.721	10691.4	234.71	169233	15658	3622.65	927.95	89.524	20876.6	118825	58595.8	467.03	49614.1	38196.4	76920	47215.5	1167.54	1167.54	881.46	555.12	10106.8	4	3	4	4	4	4	4	3	3	4	3	3	4	4	4	3	2
CVM458	1036.9	708.61	48087.4	65408.8	789.73	363.73	195.12	187.772	2426.66	374.59	319340	179.469	3222.46	115.28	89956.1	25072	7457.86	1000.17	110.492	15472.3	500603	26058.1	779.67	17777.3	14780.3	38364.2	28541	8917.56	1949.09	291.24	97.72	3898.18	4	3	1	3	3	4	2	4	2	2	4	4	3	3	3	4	3
CVM459	307.17	371.77	106283	27790.3	404.98	28.88	312.22	79.95	14522.9	2994.77	180473	23.642	4707.82	52.7	45919.4	4631.84	5258.09	1248.15	5.775	230056	293365	26414.4	440.63	31161	23470.7	39126	29598.9	2589.43	1101.52	167.48	583.47	2544.85	1	2	2	1	1	1	2	2	4	3	3	1	3	1	2	2	3
CVM460	305.57	298.91	42283.4	85475.4	513.54	256.68	3735.87	89.322	5003.9	11881.7	85475.4	79.15	9895.31	84.54	85475.4	6961.63	5906.86	6880.08	89.236	17848.5	76727.2	109465	208.69	16070.4	18293	61908.4	30960.9	3438.42	521.7	441.91	520.12	6052.51	1	1	1	3	2	3	4	2	3	4	1	2	4	2	3	2	3
CVM461	635.15	540.22	92007.6	63774.3	696.88	43.9	141.85	81.211	1948.24	940.51	274362	103.983	7348.79	8.78	172600	6198.11	19140.6	3686.6	46.642	59319.8	339793	31236.9	669.85	23657.4	27093.8	82470.5	43686.9	7373.75	1674.57	554.49	130.05	5932.53	3	3	2	3	2	1	2	2	1	2	3	3	4	1	4	2	4
CVM462	772.24	661.3	206354	70304.4	1086.48	709.8	618.02	164.38	19794.2	3977.07	290424	238.729	2791.85	203.3	56471.5	94345.8	6917.32	985.7	70.864	27258.3	182835	9104.51	709.07	34826.5	24244.6	27067.8	81595	6711.7	1772.6	579.98	642.42	5585.44	3	3	4	3	4	4	3	4	4	3	4	4	2	4	2	4	3
CVM463	33.39	473.75	147840	23132	782.84	234.16	1426.68	88.072	9546.39	2242.49	208701	60.315	2175.91	115.41	136378	2352.27	1202.95	1121.98	46.54	22958.8	103597	30233	509.54	19360.8	17327.2	42429.7	27641.6	1273.81	1273.81	608.15	274.86	5550.19	1	2	3	1	3	3	4	2	3	3	3	2	2	3	4	1	1
CVM465	943.43	815.56	167037	269784	1728.77	1245.59	556.56	155.935	15990.9	4357	269784	205.575	18630.7	134.35	57349	157503	4595.49	2766.63	169.154	73076.3	108159	1646.62	658.68	15906.7	22062.1	25727.4	74618.1	14134	1646.62	520.68	762.14	5221.12	4	4	3	4	4	4	3	4	4	4	3	4	4	3	2	4	3
CVM466	450.28	616.19	63986.1	24130.9	559.35	423.97	895.25	247.704	13457.6	33632.4	136326	100.745	353.22	89.57	136226	1751.24	1354.94	684.36	137.826	47369.3	61417.1	33103.8	332.84	14312.6	57051.8	42064.8	13831	21804.3	832.07	176.95	1189.17	2274.19	2	3	1	1	2	4	3	4	4	4	2	3	1	2	4	1	1
CVM467	383.2	320.8	139600	51023.1	1137.88	310.61	2312.9	130.806	12650.7	3818.63	139600	97.301	4325.94	109.87	139600	101907	31604.1	2862.79	108.47	60136.9	344128	6959.92	340.83	19387	14991.5	41558.6	45452.5	7949.96	852.05	1945.75	1504.89	2854.69	2	2	3	2	4	3	4	3	4	3	2	3	3	2	4	4	4
CVM468	1594.77	487.58	154592	120824	821.81	303	1674.38	244.719	4424.88	3323.1	154592	113.625	6043.14	165.41	114396	9023.83	32118.6	2976.51	88.272	21037.2	403799	16318.4	377.44	11857	9642.5	22476.2	30325.3	5852.69	943.55	442.91	835.26	3456.05	4	3	3	4	3	3	4	4	2	3	2	3	4	4	3	2	4
CVM469	941.69	950.23	199109	134649	1368.98	574.51	2384.79	185.127	15297.2	12703	148663	171.806	11823.9	200.84	341562	41889.2	3696.04	7754.49	144.139	14172.1	112054	338651	833.92	35035.4	31309.6	128594	80843	9377.25	2084.72	766.47	3099.34	14613.4	4	4	4	4	4	4	4	4	4	4	2	4	4	4	4	4	2
CVM470	735.32	436.87	126215	171524	707.54	222.81	976.66	87.649	2899.79	1939.08	171524	144.423	12226.6	156.94	83084.6	4026.01	10047.7	1062.42	119.209	15684.2	146982	106079	418.78	17957	22119.8	42622.9	27557.2	1046.9	1046.9	437.56	425.21	6760.11	3	2	3	4	2	2	3	2	2	3	2	4	4	4	3	1	4
CVM471	461.91	336.85	258497	77900	660.23	67.37	38.74	13.474	9666.02	753.29	421067	13.474	2648.09	68.21	32058.8	2939.89	1585.32	673.29	51.791	29628	80471.4	6128.21	1028.04	6385.91	8999.89	17622.9	27372.3	2569.98	2569.98	518.75	33.26	2686.83	2	2	4	3	2	1	1	1	3	2	4	1	2	1	1	1	1
CVM472	902.91	633.65	108886	101129	1004.77	297.83	1299.58	129.42	5585.22	2445.53	336155	139.168	6722.43	105.89	55600.7	17043.7	5807.08	1356.72	89.417	33283.1	653108	30669.5	820.72	44089.8	21214.4	37009.3	236040	12613.2	2051.72	398.01	468.6	6213.83	4	3	2	4	3	3	4	3	3	3	4	4	4	2	2	3	3
CVM473	544.52	557.45	115606	79279.9	882.03	240.32	426.46	160.913	18943.1	8529.35	161721	103.017	5264.36	125.66	85976.6	2074.4	9794.34	630.23	89.432	169086	207199	58037.9	394.84	29865.1	57528.7	36367.9	75051.9	5235.73	987.07	364.68	401.07	6525.14	3	3	2	3	3	3	3	4	4	4	2	3	3	3	3	1	4
CVM474	166.71	200.82	89055.4	28068.5	337.16	144.54	392.91	64.476	2010.69	1740.59	89055.4	222.906	1882.19	77.66	82995.3	9349.12	3220.06	854.4	53.433	11497.8	190422	10665.8	217.43	14147.9	6527.94	9870.54	16754.7	1210.98	543.55	170.01	279.63	1451.87	1	1	2	1	1	2	3	2	1	3	1	4	2	2	3	3	2
CVM475	631.56	519.57	182535	59089.4	970.51	344.21	543.62	118.495	6141.95	2848.64	250518	103.464	2224.85	130.77	250518	10000.2	2529.73	3819.4	70.897	70559.2	143789	19246.5	1291.17	35220.8	23927	75896.7	90340.1	15608.5	1529.04	411.85	316.65	5222.8	3	3	4	3	3	3	3	3	3	3	3	3	2	3	4	3	2
CVM476	371.8	398.64	133057	31282.7	558.22	243.92	75.67	60.029	5081.5	3167.99	211368	61.085	2926.82	95.96	211368	4684.13	3048.35	772.13	44.599	60288.8	100414	8248.65	516.06	18272.4	19771.6	38384.5	32514.8	3350.82	1290.09	249.2	88.77	4887.26	2	2	3	1	2	3	1	2	3	3	3	2	2	2	4	2	2
CVM477	654.35	654.57	126949	61273	1421.88	462.05	NA	191.243	74288.4	9322.21	212729	124.872	2825.04	177.63	65333.1	8000.74	4496.67	1082.58	111.683	208584	420225	58311.4	519.38	43393.5	31000.8	31369.5	51701.9	2660.18	1298.39	341.22	163.59	6469.94	3	3	3	3	4	4	.	4	4	4	3	3	2	4	2	2	3
CVM478	513.05	461.34	135045	26625.5	1477.79	209.16	180.79	136.8	1616.71	1407.36	192948	76.793	814.43	145.29	24096.3	2625.64	18998.3	807.1	72.742	30186.6	438270	27804.2	471.08	15485.8	12281.4	8427.6	52525	3516.87	1177.66	393.04	122.91	2370.56	2	2	3	1	4	2	2	3	1	3	3	2	1	3	1	1	4
CVM479	40.16	573.54	251001	107837	1270.82	235.44	83.33	108.934	3210.3	659.63	251001	144.577	770.82	213.35	143079	20241.7	18047.7	2075.28	66.766	28226.6	1.04517e+06	7650.51	612.82	10279.2	7257.7	7793.83	36985.3	1531.99	1531.99	295.43	147.84	2403.08	1	3	4	4	4	3	2	3	2	2	3	4	1	4	4	3	4
CVM481	453.84	527.35	199739	153930	1179.99	323.66	2879.03	129.974	9478.73	13644.3	213072	142.758	18565.2	112.5	213072	11550.6	2265.38	3330.32	119.96	24774.1	302853	105101	520.22	28103.6	29737.8	62415	43795.7	6152.03	1300.49	558.25	1534.97	4798.38	2	3	4	4	4	3	4	3	3	4	3	4	4	3	4	3	2
CVM482	304.75	114.68	132527	56682.5	573.24	71.53	199.11	41.857	1447.78	1732.18	143345	101.775	2249.94	159.83	44723.1	5839.15	8510.23	384.16	4.587	27205.4	602286	76902.3	349.98	27200	23903.6	24086.5	40899.4	2264.85	874.9	245.55	60.2	2767.84	1	1	3	2	2	1	2	1	1	3	2	3	2	4	2	2	3
CVM483	800.47	895.01	93184.8	40867.3	1002.45	330.51	2665.18	273.193	10057.3	14969.3	248132	169.474	1863.96	102.73	149637	3528.68	4013.28	7352.64	205.453	80312	119182	57239.7	605.81	31886.9	35527.5	136483	78742.6	14760.1	1514.47	584.6	715.12	7041.73	3	4	2	2	3	3	4	4	3	4	3	4	2	2	4	1	2
CVM484	47.43	237.16	53951.6	4203.64	47.43	47.43	9.49	9.486	478.76	9.49	227676	9.486	247.83	9.49	5712.57	18090.2	993.1	47.43	9.486	4787.94	202850	1809.38	723.78	1644.99	1711.4	1298.74	1809.38	1809.38	1809.38	152.97	9.49	237.16	1	1	1	1	1	1	1	1	1	1	3	1	1	1	1	3	1
CVM485	441.89	644.41	254376	136140	889.74	200.41	181.11	52.999	3736.57	3226.59	350984	95.819	7828.69	11.23	215050	35153.1	3513.35	3633.03	113.368	65866.3	300171	24034.3	856.93	14397	14067.8	78528.7	31101	2142.23	2142.23	628.26	303.95	8375.17	2	3	4	4	3	2	2	1	2	3	4	3	4	1	4	4	2
CVM486	190.8	168.29	210360	40793.8	438.18	33.66	65.84	6.732	772.86	523.16	169440	80.778	562.71	61	9304.21	948.93	2481.19	180.07	6.732	25420.1	145926	1283.93	513.59	7766.06	4195.41	4858.68	29323.9	1283.93	1283.93	240.02	29.66	1191.27	1	1	4	2	1	1	1	1	1	2	2	2	1	1	1	1	2
CVM487	697.36	862.78	104003	29366.7	970.22	471.2	260.18	249.666	37414.3	887.82	154592	116.871	1149.7	121.66	56054.7	3660.42	1558.13	587.6	126.456	17145.2	352349	10222.1	377.44	22049.3	24300.3	18988.8	22927.3	9707.43	2191.49	266.67	150.73	7973.07	3	4	2	1	3	4	2	4	4	2	2	3	1	3	2	1	1
CVM488	1093.74	994.66	329296	151778	1597.78	470.72	2245.02	154.889	11217.7	1088.55	432650	136.285	4903.65	210.27	174177	11789.7	4956.43	3165.27	99.509	44373.4	283781	79072.8	1056.31	37565.2	39695.2	113876	157863	9175.2	2640.68	1470.14	295.07	12212.8	4	4	4	4	4	4	4	4	4	2	4	4	3	4	4	3	3
CVM489	473.27	269.29	58495.8	27202.9	563.62	155.82	717.35	61.581	11151.8	10269.7	74553.5	108.774	5422.28	82.83	74553.5	5266.98	3131.84	3173.22	63.147	7724.86	262868	4630.74	182.02	11206.7	10467.7	27178.3	20955.6	1981.78	455.04	371.95	2696.9	3647.68	2	1	1	1	2	2	3	2	4	4	1	3	3	2	2	2	2
CVM491	410.28	383.53	161148	65785.2	401.42	205.46	38.03	69.133	2418.67	156.96	126193	71.227	2060.44	59.62	36660.1	6570.17	1815.66	1072.44	28.684	9193.5	97699.8	6978.52	393.44	6562.11	10528.9	30461.7	20145.8	8195.03	983.57	367.9	46.57	6622.71	2	2	3	3	1	2	1	2	2	1	2	2	2	1	2	2	1
CVM492	54.8	588.04	175505	125887	1191.15	138.7	2186.4	98.977	4013.88	1830.9	342481	105.827	5766.35	267.48	98722.5	6390.69	5090.29	5326.26	10.959	14440.4	196718	26222	836.17	9725.77	15336.6	50314.2	51759.5	2090.33	2090.33	604.14	3604.27	4377.59	1	3	4	4	4	2	4	3	2	3	4	3	3	4	3	2	3
CVM493	1163.67	758.63	128074	47568.6	1077.67	386.61	363.19	143.203	4221.22	2024.8	383921	171.997	4679.62	133.6	214351	57500.7	7455.75	2124.62	87.15	29093.6	1.34214e+06	26974.3	937.34	39701.7	30190	76875.3	116918	10843.1	2343.26	483.74	285.25	9577.69	4	4	3	2	4	4	3	3	2	3	4	4	3	3	4	4	3
CVM495	1603.76	380.1	151857	41325.4	607.88	322.85	134.55	82.914	2400.4	1184.33	151857	91.722	6757.18	150.34	68912.8	11270.7	4564.51	1091.09	46.62	22817	317363	30794	995.27	12606.7	12401.5	19032.5	32115.9	6013.08	926.86	489.74	150.34	5779.52	4	2	3	2	2	3	2	2	2	2	2	2	4	3	2	3	3
CVM496	348.62	303.84	154941	28011.3	771.45	196.47	174.77	69.569	2047.55	120.7	154941	115.741	625.19	155.41	29315.3	6436.4	4149.32	283.54	39.975	21308.4	416024	9512.14	1027.26	13333	6195.01	4713.77	30278.4	6262.41	945.68	360.24	43.85	2398.18	2	1	3	1	3	2	2	2	1	1	2	3	1	4	1	2	2
CVM497	492.4	436.58	90576.2	72114.3	834.67	399.21	1984.51	76.185	3581.04	1415.29	160390	110.509	3360.98	149	101440	5518.07	2640.83	1875.93	94.951	10992.5	348850	18120.8	391.59	8588.43	7777.49	22427.6	29876.7	5244.61	978.94	425.68	522.23	3882.89	2	2	2	3	3	4	4	2	2	3	2	3	3	3	3	2	2
CVM499	290.63	394.8	29889.9	22826.8	402.68	131.48	301.49	128.858	18932.6	17493.9	175079	18.208	880.47	54.97	68103.6	797.14	924.07	589.49	84.738	419318	161618	32367.1	427.46	8130.34	33340.2	11493.3	33713.8	2258.35	1068.6	226.9	217.45	2740.69	1	2	1	1	1	2	2	3	4	4	2	1	1	1	2	1	1
CVM500	736.06	778.86	30637.7	70923.5	1155.28	364.13	1044.39	168.114	12096	12485.6	236448	85.121	5149.36	124.37	236448	1062.36	860.2	941.54	108.293	39652.3	177347	38710.1	577.29	38305.3	35359.4	53727.4	32517.3	6707.32	1443.16	321.81	340.96	7147.82	3	4	1	3	4	4	4	4	4	4	3	2	3	3	4	1	1
CVM501	187.01	426.24	37787.6	14112.2	272.54	115.9	66.31	111.867	4391.18	73.44	110683	57.948	421.75	39.97	17781	9681.02	1247.58	657.57	120.699	8641.83	22815.8	945.68	378.29	2728.36	8774.93	20096.3	945.68	9633.61	945.68	101.02	13.63	2773.91	1	2	1	1	1	1	1	3	2	1	1	1	1	1	1	3	1
CVM502	130.62	70.75	14360	494.88	14.15	14.15	2.83	2.83	2268.01	2.83	88435.3	2.83	33.78	2.83	8296.03	7676.89	2542.87	14.15	2.83	4240.47	3639.64	539.76	215.91	53.99	2266.42	2795.97	539.76	539.76	539.76	187.39	2.83	545.03	1	1	1	1	1	1	1	1	1	1	1	1	1	1	1	2	2
CVM503	350.15	303	136947	20588.7	599.66	88.27	727.66	52.407	584.67	97.08	154592	77.76	509.84	184.89	36936.6	13515.6	15740.8	3472.28	54.416	24067	872440	16829.2	377.44	11895.2	6697.22	12845.2	28264.8	943.55	943.55	202.36	1181.24	1146.45	2	1	3	1	2	1	3	1	1	1	2	2	1	4	2	3	4
CVM504	549.67	376.2	109787	130129	869.13	276.52	9320	115.164	14242.7	31525.9	130129	83.153	44502.9	119.46	130129	11575.8	6636.86	1562.59	106.706	34318	203743	48568.1	317.71	13668.1	22420.4	87770.1	47620.2	4106.49	794.24	654.81	2620.15	6644.02	3	2	2	4	3	3	4	3	4	4	2	2	4	3	4	3	3
CVM505	131.4	656.99	74946.5	17097.2	1131.66	131.4	26.28	26.279	5796.26	183.13	821232	26.279	550.23	77.2	50256.1	6149.39	709.54	1092.24	26.279	39512.8	197315	5012.39	2005.04	4226.88	5887.42	5481.73	38225.9	5012.39	5012.39	292.36	26.28	4268.77	1	3	1	1	4	2	1	1	3	1	4	1	1	2	2	2	1
CVM506	369.71	605.05	86113.2	43693.1	521.69	273.88	471.94	173.019	24277.2	1634.82	93806.1	70.786	2630.73	97.2	73681.6	3000.1	3363.06	1160.36	98.231	54026.5	530195	34470.4	279.2	24465.3	29280	41278.3	86988.4	3389.71	697.96	171.07	90.34	5534.66	2	3	2	2	2	3	3	4	4	3	1	2	2	2	2	1	2
CVM507	284.36	297.7	48225.1	24542.9	512.63	91.14	169.32	66.853	23680.7	1938.73	95231.9	63.52	3186.08	57.81	19679.4	2129.1	2119.01	318.84	54.473	35277.4	47005.5	9429.2	232.51	15248.2	15921.1	19409.1	34554.3	3853.56	581.25	160.56	139.71	1377.72	1	1	1	1	2	1	2	2	4	3	1	2	3	1	1	1	2
CVM508	660.98	823.81	142796	16950.8	944.66	73.8	5815.08	134.226	4746.35	2465.89	461258	70.573	1446.04	14.76	305019	12042.1	37210.2	16588.7	56.735	101093	558005	61252.3	1126.16	50219.5	34688	153299	363783	7280.5	2815.29	593.18	1128.24	6889.35	3	4	3	1	3	1	4	3	3	3	4	2	1	1	4	3	4
CVM509	475.55	376.71	186491	71749.3	812.91	229.76	885.83	82.615	8173.51	7159.19	186491	56.693	2647.23	103.32	62323.7	5049.79	3314.31	749.51	68.256	466132	133667	31696.3	455.32	13281.9	24548.5	14023.9	25864.8	1138.25	1138.25	404.5	918.65	4093.09	2	2	4	3	3	3	3	2	3	4	3	1	2	2	2	2	2
CVM511	1048.8	1081.75	193571	134613	1236.04	437.34	160.68	171.103	8006.88	934.51	336155	221.526	3216	216.15	95629.4	88772.5	8800.54	4140.42	180.851	40858	108224	188145	820.72	28205.4	29136.2	92167.7	63513.8	9731.69	2051.72	623.57	408.09	12244.1	4	4	4	4	4	4	2	4	3	2	4	4	3	4	3	4	3
CVM512	863.1	655.43	151804	108965	1022.16	540.64	457.79	256.511	14460.7	9761.55	228212	149.023	6665.85	143.32	228212	7587.6	3943.05	1799.45	104.749	142967	959131	25440.2	1181	15971.2	31612	20191.5	81732	11142	1392.89	464.18	698.79	3888.97	4	3	3	4	4	4	3	4	4	4	3	4	4	3	4	2	2
CVM513	77.51	387.56	89665.9	85578.1	400.16	228.18	15.5	15.502	880.73	260.15	230850	71.699	1493.57	48.93	49139.5	6896.18	1194.18	558.09	15.502	14213.4	129958	19484.2	1182.79	8208.56	13128.7	42271.9	11191.8	2956.86	2956.86	246.59	15.5	3450.27	1	2	2	3	1	2	1	1	1	1	3	2	2	1	2	2	1
CVM514	1143.94	862.24	214262	78697.9	1045.52	200.42	792.51	47.017	2999.1	369.76	398446	99.612	594.48	123.92	108710	13320.1	1997.01	1140.35	37.055	51785.3	172556	11573.3	972.81	7928.68	8976.59	17928.5	53681.5	2431.92	2431.92	2289.07	127.9	3334.6	4	4	4	3	4	2	3	1	2	2	4	3	1	3	3	3	1
CVM515	755.6	849.25	163870	68415.6	1178.16	323.24	361.16	133.888	8449.66	1686.11	257973	142.401	2696.85	132.86	257973	8018.07	920.71	1773.05	73.264	68053.6	117330	9856.13	1569.77	12642.8	24707.4	65271.9	30721.3	7694.83	1574.54	393.15	184.45	5269.36	3	4	3	3	4	3	3	3	3	3	3	4	2	3	4	2	1
CVM516	224.33	194.44	55069.7	75864.5	488.95	116.45	1256.39	42.029	4372.3	1887.36	75864.5	91.037	4918.75	102.57	32697	10720.3	3736.78	1127.8	50.222	10547.4	228757	6408.8	185.22	5765.62	8016.98	9649.96	15675.8	1999.26	463.04	220.01	1265.42	1152.08	1	1	1	3	1	1	4	1	2	3	1	2	3	2	1	3	2
CVM517	272.06	166.28	926.09	3071.74	196.28	66.03	23.06	67.519	32825.2	337.76	82642.6	34.214	38.18	27.19	2954.39	257.6	253.05	77.35	2.645	273749	396384	3406.94	201.77	1118.9	7643.53	953.37	2764.23	504.41	504.41	70.91	19.67	818.91	1	1	1	1	1	1	1	2	4	1	1	1	1	1	1	1	1
CVM518	857.94	970.34	128823	60869	1298.82	528.66	122.73	210.512	761.82	561.63	397193	104.065	1705.55	251.82	28964.9	17488.8	8624.65	1659.07	251.026	11477.7	1.51739e+06	36127.1	969.75	10977.6	9027.8	11676.7	76484.6	5123.39	2424.27	292.73	206.14	5965.84	4	4	3	3	4	4	2	4	1	2	4	3	2	4	1	3	3
CVM519	1077.31	226.53	29743.5	69093.3	536.74	127.18	181.17	50.656	4387.51	2679.79	97981.5	62.414	3397.21	210.95	67470.9	2513.03	5901.43	437.88	40.172	43829.9	979815	11617.6	239.22	12391.3	22723	23567.6	82224.4	7548	598.03	102.19	179.6	3961.2	4	1	1	3	2	2	2	1	2	3	1	2	3	4	2	1	3
CVM520	576.66	693.21	82610.5	43779.6	895.12	543.22	415.32	257.456	18209.6	9393.73	151356	144.847	1241.57	147.72	151356	13858.7	34787.3	1268.97	140.307	80358.4	212286	40594.8	369.53	21674.9	35688.6	30012.6	59330.2	8088.44	923.8	337.98	271.68	3953.56	3	3	2	2	3	4	3	4	4	4	2	4	1	3	4	3	4
CVM521	815.61	687.82	158634	85431.4	1049.93	414.79	298.36	83.249	30255.8	758.56	291081	90.235	5512.78	179.89	80807.3	3796.28	1443.18	761.47	94.892	70815.7	109639	9928.78	710.67	13950.1	20548.9	24890.3	27274.6	6345.57	1776.61	344.06	113.23	4248.04	3	3	3	3	4	4	2	2	4	2	4	2	3	4	3	1	1
CVM522	71.69	1100.03	104602	54824.3	2077.3	657.33	1425.34	180.576	17719.3	293.94	448079	181.472	2218.89	246.89	55922.1	10781.2	35301	1419.96	179.68	221892	218636	17921.8	1093.99	6375.27	10270.9	22325.5	71685.5	14651.7	2734.85	556.96	241.51	5853.26	1	4	2	2	4	4	4	4	4	1	4	4	2	4	2	3	4
CVM523	321.34	328.46	66659.7	80841.5	545.28	211.32	308.01	215.362	80841.5	13469.2	80841.5	110.753	1457.33	65.16	79626.5	2754.83	4725.59	407.93	93.21	120965	808415	61264.4	197.37	38789.9	60030.3	57453.5	177241	6077.26	493.42	356.67	127.33	4664.96	1	2	1	3	2	2	2	4	4	4	1	3	2	1	3	1	3
CVM524	865.07	856.99	227892	260562	1629.82	635.51	1375.77	142.006	15065.2	6201.64	260562	214.703	10663.5	175.62	119135	29636.1	8629.04	1485.73	212.619	101297	231381	89341.6	636.16	29250.7	33692.8	61932.2	85487.1	5499.16	1590.34	562.29	1424.75	10025.4	4	4	4	4	4	4	4	3	4	4	3	4	4	4	3	4	3
CVM525	630.66	444.52	178602	73493	799.57	88.9	17.78	41.673	2649.32	163.92	555645	96.127	6852.77	17.78	33449.3	20057.7	16397.1	1176.86	17.781	18504.1	232513	11539.6	1356.61	15690.3	13642.8	46653.1	35534.1	3391.38	3391.38	418.96	77.23	4186.23	3	2	4	3	3	1	1	1	2	1	4	3	4	1	1	3	4
CVM526	470.99	413.8	51172.9	39976.4	497.54	191.46	647.95	152.515	5462.46	8229.95	116959	103.509	2169.13	82.46	45500.4	898.36	5615.91	570.29	96.491	32028.1	377743	93295.3	285.56	34279.3	41315.4	56797.4	39285	5469.13	713.86	384.09	132.51	4839.3	2	2	1	2	2	2	3	4	3	4	1	3	2	2	2	1	3
CVM527	1189.09	799.35	144864	60696.5	799.69	378.78	276.04	192.132	2866.91	2474.42	287499	216.448	10154.9	141.1	103418	32602.5	11348.4	3949.15	10.959	13810.2	328300	23325	836.17	19853.6	13130.4	43294.4	33270	2090.33	2090.33	390.43	376.73	5392.7	4	4	3	3	3	4	2	4	2	3	4	4	4	3	3	4	4
CVM528	2216.57	999.51	161773	54603.6	860.98	185.07	877.75	131.5	8809.45	2860.54	541154	97.949	5684.83	17.32	533681	1525.51	2104.01	19696.4	17.317	32383.8	73995.8	43807	1321.23	32435.2	26741.7	148428	117088	3302.93	3302.93	441.04	580.12	8552.4	4	4	3	2	3	2	3	3	3	3	4	3	3	1	4	1	2
CVM529	352.68	372.73	121460	59028.6	912.47	116.29	2427.25	73.984	1826.35	1735.92	200499	53.934	5383.01	123.91	108668	5468.22	10849.6	3874.85	74.185	37072.2	198188	18826.3	489.52	13943.7	15061.3	66520.9	43801.7	4124.07	1223.75	397.19	757.09	2380.33	2	2	3	3	3	1	4	2	1	3	3	1	3	3	3	2	4
CVM530	347.67	479.36	29583.4	38915.7	667.4	255.88	43.9	72.773	28920.4	671.62	234751	35.213	523.5	7.51	76800.4	6882.68	7991.41	432.41	83.572	197749	186642	1432.81	573.15	7653.13	5797.89	8649.65	15495.9	1432.81	1432.81	141.56	44.6	1914.16	2	3	1	2	2	3	1	2	4	2	3	1	1	1	3	2	3
CVM531	592.82	434.41	82118.7	26283.8	754.26	316.16	237.82	285.855	22822.4	8575.41	82118.7	138.206	1534.06	210.96	35645.8	82118.7	23892.3	627.72	158.325	149761	821187	19353.7	200.49	38288.4	47697.6	23608.4	81638.7	4195.77	501.21	211.05	429.81	8523.92	3	2	2	1	3	3	2	4	4	4	1	4	2	4	1	4	4
CVM532	727.76	752.15	110856	36784.2	1003.36	207.88	2102.83	145.261	7088.3	2211.32	364063	66.259	3022.81	133.25	93876.8	9437.23	1624.81	2019.09	46.964	69147.5	307705	28351.7	888.86	31536.2	22801.2	36528.9	36091.7	8248.93	2222.06	381.54	340.03	3714.17	3	4	2	2	3	2	4	3	3	3	4	2	2	3	3	3	1
CVM533	825.16	1028.98	84868.2	102654	892.58	82.98	NA	122.918	3179.27	1354.17	518640	96.986	4138.23	129.14	154848	2304.32	901.4	1701.14	50.308	19592.2	203968	79650.7	1266.26	25575.7	25020.8	54160.6	29116	3165.52	3165.52	392.09	169.08	6819.6	4	4	2	4	3	1	.	3	2	3	4	3	3	3	4	1	1
CVM534	577.78	467.34	65286.8	25408.2	578.83	181.72	1405.17	50.39	1863.63	3860.42	134624	59.789	4390.17	90.34	40539.2	930.77	612.51	1304.65	50.39	12663.7	120799	24546	637.44	10076.4	14956.1	32266.4	24297.5	4597.47	1593.54	337.85	671.51	5486.73	3	2	1	1	2	2	4	1	1	3	2	2	3	2	2	1	1
CVM535	321.83	352.16	95653.6	48676.7	589.39	137.77	919.33	108.055	5457.41	4471.03	122790	63.605	2646.5	86.57	122790	2393.67	1002.09	927.92	74.902	88597.6	72321.4	32653	299.79	27406.8	32788.2	50950.4	46728	5828.72	749.45	243.74	731.34	5298.27	1	2	2	2	2	2	3	3	3	4	2	2	2	2	3	1	1
CVM536	547.57	420.72	112548	114197	358.25	228.34	561.71	85.268	5780.21	12648.7	160579	112.887	3369.27	71.78	130926	6485.79	1330.72	2496.52	62.144	43965.1	194252	129701	1006.35	34324.3	41412.7	57350.8	39779	5435.76	980.09	325.17	511.93	8530.61	3	2	2	4	1	2	3	2	3	4	2	3	3	1	4	2	1
CVM537	93.94	469.71	4968.94	264.21	93.94	93.94	18.79	18.788	2211.74	18.79	419983	71.631	18.79	153.83	4529.76	15898.5	853.11	93.94	18.788	15978.9	41541.1	3583.59	1433.49	358.45	358.45	358.45	3583.59	3583.59	3583.59	54.6	18.79	3760.61	1	2	1	1	1	1	1	1	1	1	4	2	1	4	1	3	1
CVM538	955.55	609.78	46147.4	120259	1894.35	237.08	513.89	212.782	8791.71	6590.33	328367	158.273	6781.77	116.9	112715	6278.71	20963.3	860.32	199.976	175362	518753	102154	801.71	25982.7	34098.7	50031.7	209949	14236.7	6235.37	217.38	476.79	4216.24	4	3	1	4	4	3	3	4	3	4	4	4	4	3	3	2	4
CVM539	153.94	346.81	54597.3	23736.3	60.14	67.93	22.88	45.044	2866.99	41.69	72846.9	14.975	479.67	15.21	17705.3	2268	707.88	383.11	31.507	6801.01	29643.5	731.18	292.49	2416.55	13474.1	25470.9	3102.15	731.18	731.18	90.09	3.83	2862.08	1	2	1	1	1	1	1	1	2	1	1	1	1	1	1	1	1
CVM540	1793.88	1469.57	139620	158676	1365.88	124.74	274.42	226.867	2725.52	300.93	355714	118.501	4136.61	24.95	59091.3	62264.3	1765.04	9005.28	97.451	20222.3	75036.7	10198.9	1903.42	13499	16081	53259.1	27374.5	16060	4758.35	482.58	357.84	6330.44	4	4	3	4	4	2	2	4	2	1	4	3	3	1	2	4	1
CVM541	802.33	826.45	125843	140534	1026.92	350.04	2369.05	112.068	4576.48	756.35	348751	102.692	12763.7	100.01	70696.1	9958.86	28612.2	6349.92	143.768	24900.1	274137	31877.7	1090.09	16489.2	17504.5	59262.5	84231.3	2725.13	12354.7	581.77	2286.9	4544.78	3	4	3	4	4	3	4	3	2	2	4	3	4	2	2	3	4
CVM542	860.1	888.33	127737	22776.2	1196.09	316.23	1886.42	246.347	6792.89	9002.6	352933	106.939	2489.23	212.47	352933	1280.79	1828.9	755.28	65.645	38217.3	57257.3	79487.5	861.68	39461.7	49654.4	80696.6	62264	9689.41	2154.12	411.17	679.04	13427.7	4	4	3	1	4	3	4	4	3	4	4	3	2	4	4	1	1
CVM543	249.8	199.24	84837	25256.3	474.56	130.09	646.89	81.772	3156.77	2087.29	93453.7	42.054	2723.15	128.13	43648.8	2942.02	7286.96	563.62	46.166	9572.18	353370	16669.8	228.17	20013.3	6209.34	15824.4	23726.7	2068.78	570.39	255.41	481.38	2235.6	1	1	2	1	1	2	3	2	2	3	1	1	2	3	2	1	3
CVM544	53.41	24.74	30924.4	8218.97	4.95	4.95	0.99	3.154	904.11	2.94	30924.4	8.473	98.71	25.05	2825.78	9292.45	6328.9	4.95	0.99	10298.3	123538	188.75	75.5	1114.64	1983.15	1343.23	2020.14	188.75	188.75	195.94	0.99	538.83	1	1	1	1	1	1	1	1	1	1	1	1	1	1	1	2	3
CVM545	367.67	288.19	154941	63867	873.09	95.29	1104.42	110.783	5079.12	3073.41	154941	95.908	8393.46	154.79	73323	15016.6	8250.45	1922.35	85.063	46413.2	322000	13479.9	378.29	17969.6	20968.5	25594.7	43831.7	4893.35	2038.56	280.29	273.94	3010.19	2	1	3	3	3	1	4	3	3	3	2	3	4	4	2	3	3
CVM546	912.03	1281.08	343886	386711	2041.67	517.88	841.94	208.537	27128.4	4644.49	432650	218.055	4071.67	311.51	200814	112314	12163.5	4618.54	175.223	160498	224115	251998	1056.31	69753.5	49126.1	163783	188870	7953.83	2640.68	793.91	819.01	11675.9	4	4	4	4	4	4	3	4	4	4	4	4	3	4	4	4	4
CVM548	29.37	27.48	34351	22908.6	17.14	5.5	5.74	2.267	1262.68	1.1	34351	14.118	62.24	27.82	7572.55	5929.5	1284.69	5.5	1.099	2112.59	72640.1	209.66	83.87	1845.23	2218.7	1273.94	1394.69	209.66	209.66	140.91	1.1	495.72	1	1	1	1	1	1	1	1	1	1	1	1	1	1	1	2	1
CVM549	1764.05	1833.82	327827	196958	2265.09	790.06	140.44	178.489	2071.2	337.95	797393	106.006	1693.38	473.86	60277.7	39202.4	4415.12	6853.26	156.744	29786.9	445925	17394.1	2212.09	15824.8	10915.9	17374.2	58609.7	35205.9	5530	1001.17	163.99	9356.64	4	4	4	4	4	4	2	4	1	1	4	3	2	4	2	4	3
CVM550	412.95	370.37	133467	133467	680.01	139.87	299.37	93.694	12564.8	1836.23	133467	115.582	5287.95	97.03	133467	49116	1972.1	939.6	102.369	32929.5	103267	22788.6	325.86	15553.7	38858.5	72958.2	28233.8	2539.07	814.61	733.13	71.81	10472	2	2	3	4	2	2	2	3	4	3	2	3	3	2	4	4	1
CVM551	379.15	395.62	114633	52832.5	798.75	153.62	445.04	88.713	46757.7	5343.52	163076	81.538	5591.56	80.07	163076	1776.55	4148.01	615.94	81.049	173702	216647	69703.2	398.15	20306.7	38976	66773.7	62746	4725.46	995.34	203.19	237.93	5428.81	2	2	2	2	3	2	3	2	4	4	2	2	3	2	4	1	2
CVM552	600.3	671.25	164000	90548.9	1054.85	309.31	3788.6	162.007	4568.45	1254.78	257973	78.424	6025.48	129.24	140066	23063.6	15919.5	2029.73	74.038	32075.9	204365	22027.6	629.84	26136.8	22472.8	70922.8	59728.8	4702.08	1574.54	835.06	842.8	6678.93	3	3	3	3	4	3	4	4	2	2	3	2	3	3	4	4	4
CVM553	1927.14	1638.28	141341	393643	1836.52	1204.29	1493.14	293.106	5716.28	2346.98	707987	448.156	18674.6	232.22	97416.1	200892	18967	6397.37	181.245	29011.9	149270	54727.4	1728.55	32150.4	31054.4	127295	53837.4	24318.6	4321.2	1018.79	1515.09	15230.2	4	4	3	4	4	4	4	4	3	3	4	4	4	4	3	4	4
CVM554	927.62	855.73	50909.8	92653.4	1330.11	1337.24	659.02	217.02	12762.2	5520.16	274362	127.304	6733.94	131.15	68876.9	88924.8	7336.44	4535.75	159.679	37063.8	135153	57948.8	1582.25	22459.3	35982	64188.1	52449	11351.5	1674.57	307.83	1917.52	6746.29	4	4	1	3	4	4	3	4	4	4	3	3	4	3	2	4	3
CVM555	62.37	311.87	58680.2	50344.6	475.21	62.37	3549.1	54.188	568.78	799.56	31280.7	51.069	8650.14	122.41	105038	9885.93	11090.9	9165.51	12.475	85094.5	426457	40702.3	951.79	11292.5	15364.7	71904.3	30869	2379.38	2379.38	469.76	1045.16	4092.14	1	2	1	2	1	1	4	2	1	2	1	1	4	3	3	3	4
CVM556	41.16	51.13	3965.44	3149.05	32.27	10.23	9.52	53.812	7780.3	275.45	63910.2	26.395	22.18	2.05	4789.11	149.23	2163.3	58.73	2.045	61100.8	639102	2776.9	156.04	3003.14	5654.97	766.16	3074.91	390.08	390.08	10.55	4.47	531.61	1	1	1	1	1	1	1	2	3	1	1	1	1	1	1	1	2
CVM557	163.86	274.35	134750	57610.2	287.56	142.03	55.11	4.312	9338.45	4355.39	134750	25.333	2233.89	26.01	134750	81315.5	3058.15	2015.86	26.546	57119.3	136502	5248.11	328.99	10359.2	28936.9	68238.4	822.45	822.45	822.45	878.3	29.91	8822.09	1	1	3	2	1	2	1	1	3	4	2	1	2	1	4	4	2
CVM558	902.44	601.62	100896	38104.5	393.15	171.29	428.57	156.486	4838.55	4479.76	146954	93.046	1473.75	97.98	137027	9599.56	4080.61	2044.71	87.935	9842.57	61296.4	51739.3	430.25	38509.2	29173.3	95906.9	36059	5761.6	1075.58	196.31	291.65	7931.61	4	3	2	2	1	2	3	4	3	4	2	3	2	2	4	3	2
CVM559	467.44	822.52	91266.2	78881.7	1001.94	385.15	1198.17	242.918	32872.7	12440.2	92836.1	113.942	2103.97	96.53	125979	3067.73	9651.05	2385.27	181.991	140985	161192	99187.7	482.97	39913.3	67972.4	101214	66617.5	13493	1207.37	344.4	806.5	7924.51	2	4	2	3	3	4	4	4	4	4	1	3	2	2	3	1	4
CVM561	326.01	276.75	71272.3	31274.6	354.45	153.26	NA	65.379	1981.48	2337.87	43495.4	88.146	2357.54	129.43	57070.7	5549.86	789.33	1566.26	40.574	6118.87	151318	11983.5	216.29	10050.8	9057.12	15993.1	21655.3	4646.69	1163.44	328.84	556.34	2851.25	1	1	1	1	1	2	.	2	1	3	1	2	2	3	2	2	1
CVM562	200.04	235.53	72261.1	76151.2	564.85	260.12	38047.7	97.115	2420.83	680.22	103756	81.552	7181.24	91.41	102007	103756	7413.24	3251.6	82.071	32649.2	353570	13505.9	253.32	5404.63	11450.3	42623.4	35654.8	2620.04	633.27	579.89	1627.1	1983.81	1	1	1	3	2	3	4	3	2	2	1	2	4	2	3	4	3
CVM563	814.26	569.02	249949	138116	905.77	310.48	656.3	100.877	1971.32	993.66	246842	72.486	7428.01	98.46	44333.7	38827.8	2073.1	4263.09	60.405	15671.5	91615.5	8618.9	1648.45	8206.33	12393.6	35022.3	30427.9	14152.9	1843.41	464.21	517.07	3656.32	3	3	4	4	3	3	3	3	1	2	3	2	4	2	2	4	1
CVM564	381.12	564.76	35793.8	36593.1	921.58	271.62	1579.07	240.877	18520.4	38105.6	121532	117.643	658.7	77.17	121532	613.86	349.04	851.09	155.197	68724.1	169601	70744.7	296.72	53812.8	74261.7	65731.1	18561.8	13161.8	741.77	219.61	244.77	7760.31	2	3	1	2	3	3	4	4	4	4	2	3	1	2	3	1	1
CVM565	559.29	258.09	99625	11199.8	400.44	90.04	5.07	52.949	2685.64	79.74	158529	44.071	659.32	90.36	10622.9	28877.3	18674.6	360.18	46.766	28480.5	326054	3972.9	387.05	4372.55	6030.28	4152.35	17660.1	967.58	967.58	331.64	12.05	1705.93	3	1	2	1	1	1	1	1	2	1	2	1	1	2	1	4	4
CVM566	183.05	307.91	98355.2	21647.1	205.05	17.6	24.97	73.594	4543.26	32.78	110006	9.021	548.71	27.28	42604.4	15910.8	1511.82	290.75	48.403	15237.3	20398.2	671.42	268.58	3719.65	8250.04	11605.6	1996.07	2101.56	671.42	632.32	10.34	6209.42	1	2	2	1	1	1	1	2	2	1	1	1	1	1	2	3	1
CVM567	8951.76	280.95	65429.2	65429.2	607.25	216.11	572.57	88.133	21374.9	10696.9	65429.2	71.056	3991.18	368.69	65429.2	35199.4	1782.75	824.02	67.065	36363	582517	7718.88	159.75	22898.8	27147.7	19078.1	26393.4	4076.57	399.35	239.14	474.49	2265.16	4	1	1	3	2	2	3	2	4	4	1	2	3	4	2	4	1
CVM568	245.79	147.96	3984.86	1965.24	227.85	29.59	23.86	52.525	6852.46	60.29	184947	13.131	61.22	45.87	3273.74	437.03	3151.86	160.53	5.918	150732	502763	1128.82	451.55	3111.36	8473.89	2718.72	10222.6	1128.82	1128.82	87.29	17.75	1191.61	1	1	1	1	1	1	1	1	3	1	3	1	1	1	1	1	2
CVM569	1210.44	848.5	194149	53135.8	1679.12	880.2	2173.81	360.585	19532.8	4146.33	270913	249.24	4048.8	164.44	122337	44512.7	17688.2	2885.77	187.472	51432.6	395441	47382.4	661.43	30749.7	36612.6	40589.8	111540	6896.1	1653.52	577.86	700.04	5630.12	4	4	4	2	4	4	4	4	4	3	3	4	3	4	3	4	4
CVM570	39.57	80.24	42051.9	11099.3	61.1	6.73	6.18	3.112	325.82	82.93	42051.9	48.612	175.36	23.97	29175.7	4705.82	3700.53	99.16	1.346	8265.77	111148	256.66	102.67	2036.66	3060.08	6634.53	3835.05	256.66	256.66	98.36	1.35	1663.2	1	1	1	1	1	1	1	1	1	1	1	1	1	1	1	2	2
CVM571	369.91	384.59	148261	132100	725.15	231.58	NA	57.081	2017.98	1114.03	148261	86.881	5428.43	95.63	44222	9775	2890.35	499.64	63.456	15229.4	164333	15651.3	361.98	16860	10489.5	23832.7	22673.6	2678.19	904.91	262.27	64.35	4599.65	2	2	3	4	2	3	.	2	1	2	2	2	3	2	2	3	2
CVM572	509.73	432.15	76017.2	8717.48	491.21	206.26	501.91	60.663	4354.35	1002.06	159640	54.278	588.43	72.48	116474	7416.09	3567.32	386.01	60.663	39498.7	185390	5153.19	389.76	3606.59	11547.4	24572.5	20615.5	5643.6	974.36	625.63	63.7	2777.74	2	2	1	1	2	2	3	2	2	2	2	1	1	1	3	2	2
CVM573	274.39	79.27	85030.7	36084.2	606.44	113.76	1300.38	56.383	1401.06	195.81	99091.9	170.735	2769.62	91.36	32176.3	5572.24	5662.51	2241.46	31.214	5333.52	471332	2423.1	241.93	11976.5	3475.25	9674.64	12786.7	604.81	604.81	377.64	178.27	2083.51	1	1	2	2	2	1	4	2	1	1	1	4	2	2	1	2	3
CVM574	278.75	515.26	185526	36704.7	454.56	40.47	46.8	60.709	3474.31	1372.02	252953	36.678	1899.68	8.09	142239	29590.9	8984.88	1460.04	42.749	21735.5	76447.9	1543.9	617.58	9075.69	19629.1	73722.1	23823.8	1543.9	1543.9	137.1	22.01	4379.88	1	3	4	2	1	1	1	2	2	3	3	1	2	1	4	4	3
CVM575	926.85	749.39	275904	71353.1	900.94	226.11	201.61	183.759	2920.55	3964.3	350017	149.107	5275.81	245.01	38398.3	4720.69	8028.7	1065.45	11.201	52213.5	680791	31453.3	854.57	20820.1	11416.5	11014.4	89666.4	9267.06	2136.33	411.62	482.32	3851.94	4	4	4	3	3	2	2	4	2	3	4	4	3	4	2	2	3
CVM576	25.91	279.46	27944.7	885.18	271.53	25.91	NA	74.642	253.56	24.45	53630.9	23.316	610.58	105.89	112804	13836.2	3957.98	844.54	5.181	158229	517348	37315.9	395.31	21806.5	29067.4	105313	61425.5	12083.1	988.24	418.55	56.18	6402.71	1	1	1	1	1	1	.	2	1	1	1	1	1	2	3	3	2
CVM577	373.9	235.53	196082	49674.4	203.73	47.11	9.42	34.446	8562.97	70.36	294412	24.142	472.53	18.84	126058	11444.1	281.46	849.67	21.492	56438.5	60922.4	1796.94	718.81	3665.43	9306.66	15939.2	1796.94	1796.94	1796.94	1243.6	9.42	3467.88	2	1	4	2	1	1	1	1	3	1	4	1	1	1	3	3	1
CVM578	645.17	693.68	124451	95286.3	677.59	528.03	1748.18	140.391	11942.6	2493.28	223552	116.024	2843.81	182.42	77387.8	6526.39	1606.22	1106.58	7.154	16278.4	312792	23039.1	545.8	10944.9	22410.5	23866	23834.3	7309.04	3315.28	454.03	726.32	4678.5	3	3	3	3	2	4	4	3	4	3	3	3	2	4	3	2	1
CVM579	1124.63	1463.57	67533.1	15810.3	1061.28	500.64	1126.85	427.847	2652.65	291.71	555645	172.806	1755.84	157.8	555645	15522	3203.3	8565.27	328.386	143818	149709	57851.6	1356.61	13998.4	30672.7	65824.5	26354.3	15548.6	3391.38	992.94	1159.63	8432.47	4	4	1	1	4	4	4	4	2	1	4	4	2	4	4	3	2
CVM580	1028.72	929.32	206108	154691	1981.82	797.3	2209.89	212.513	25016.7	62890	304896	238.429	17301.6	219.22	304896	38938.6	6428.73	4932	184.767	137216	457876	78569.9	744.4	49400.2	44525.8	138135	87786.6	6908.33	1860.93	510.09	1769.92	14699	4	4	4	4	4	4	4	4	4	4	4	4	4	4	4	4	3
CVM581	553.13	882.84	130734	130734	690.27	457.57	1568.02	163.809	7225	6168.02	130734	97.397	11973.9	101.19	97443.9	56674.1	4704.06	972.4	128.773	40932.8	121971	65864.7	661.51	52806.5	28999.5	80429.5	50633.9	5362.7	797.93	319.77	557.45	11556.2	3	4	3	4	2	4	4	4	3	4	2	3	4	2	3	4	3
CVM582	385.14	636.24	80714.2	27424.9	762.86	268.19	486.13	149.482	29999	3748.12	125616	96.724	2103.81	78.51	19322.5	6115.72	4160.64	425.46	131.645	27551.4	297963	27907	306.69	42760.5	36323.6	35985.4	36907.1	8222.16	766.69	498.19	249.72	4680.06	2	3	2	1	3	3	3	4	4	3	2	3	2	2	1	2	2
CVM583	286.94	375.07	115096	36689.3	624.26	187.67	610	52.553	2400.88	4472.04	135796	150.327	3967.42	105.79	135796	2908.76	7072	730.18	4.345	6732.92	285080	22761.4	331.55	17123.5	12892.5	19537.7	15818.2	828.83	828.83	189.71	248.37	5024.33	1	2	2	2	2	2	3	1	2	4	2	4	3	2	4	1	3
CVM584	1078.83	1549.33	77033.1	134454	1022.27	448.64	905.84	337.431	12557.7	839.3	475255	231.449	913.92	151.61	266247	11852.4	5272.95	6033.36	252.836	62798.3	155886	179332	1160.34	45896.8	36909.2	230516	160801	16087.9	2900.72	460.05	538.94	6595.11	4	4	1	4	4	4	3	4	4	2	4	4	1	3	4	3	3
CVM585	793.29	1319.03	174714	181624	1509.1	1887.76	1586.29	372.23	26984.5	22251.1	292404	317.843	2603.57	234.8	211845	72682.9	5313.86	7228.23	433.928	75628	115724	141880	713.9	55920.5	60760.4	116144	61811.9	13181.9	1784.69	450.01	1956.77	17817.3	3	4	4	4	4	4	4	4	4	4	4	4	2	4	4	4	3
CVM586	748.62	689.93	234751	234751	1204.51	334.52	209.4	130.052	13796.6	582.42	234751	148.598	10839.4	127.47	234751	6806.85	7589.05	1195.82	162.448	65062.8	104929	51566	573.15	12651.5	23878.2	33668.8	30271.2	4465.91	1432.81	886.89	155.17	7218.14	3	3	4	4	4	3	2	3	4	2	3	4	4	3	4	2	3
CVM587	597.28	502.72	167131	140981	845.72	204.08	1071.75	91.297	8521.19	2137.89	201039	90.596	6497.02	85.93	47032.1	6301.12	3680.83	3205.2	76.353	8643.78	73250.9	8687.67	570.08	10090.5	7621.3	24410.3	31792.5	1425.14	1425.14	498.51	1158.37	3270.34	3	3	3	4	3	2	4	3	3	3	3	2	4	2	2	2	2
CVM588	542.76	288.42	68470.5	33148.4	624.94	164.81	299.11	73.719	3831.27	245.66	111358	38.196	3205.33	141.42	13271.2	3458.67	1786.18	410.91	32.294	15778.3	144953	8500.84	271.88	8762.76	6890.61	6169.01	25458.2	2811.34	679.67	292.98	115.59	1765.13	2	1	1	2	2	2	2	2	2	1	1	1	3	3	1	1	1
CVM589	188.15	169.16	85522.9	23558.3	330.97	28.91	10.52	19.927	291.55	34.47	38519.7	55.077	316.35	47.38	5743.29	6865.09	1987.55	195.42	14.539	2253.01	236954	3411.16	208.8	6579.19	2729.8	2927.19	14635.5	2020.05	521.99	119.13	8.12	1150.88	1	1	2	1	1	1	1	1	1	1	1	1	1	1	1	2	1
CVM590	738.8	455.91	104530	212067	1463.66	319.58	572.51	135.172	4774.68	804.99	232254	169.778	13176	151.43	40103.5	59997.2	10638.4	3179.32	140.281	27295.9	258090	36059	567.05	28821.8	16502.8	43925	48249.3	4410.73	1417.56	727.19	355.58	4941.43	3	2	2	4	4	3	3	3	3	2	3	4	4	3	2	4	4
CVM591	598.33	658.85	98349.7	100982	1471.24	267.45	1520.13	109.676	31220.6	2906.01	264279	116.547	8187.36	237.85	105246	7803.36	1095.96	941.63	98.312	269214	330562	18059.8	645.24	14920.1	33650.6	45289.7	55512.3	3513.32	1613.03	472.53	105.98	5664.55	3	3	2	4	4	3	4	3	4	3	3	3	4	4	3	2	1
CVM592	113.84	107.9	134880	33727	333.83	52.74	4.32	31.562	224.71	14.57	6015.51	54.626	82.14	4.32	7283.92	11237.7	14737.6	188.56	4.316	823.24	107187	823.24	329.31	2883.06	1436.47	1246.56	823.24	823.24	823.24	89.43	4.32	782.03	1	1	3	2	1	1	1	1	1	1	1	1	1	1	1	3	4
CVM593	608.65	820.65	149407	38287.8	1247.17	667.32	2716.05	172.768	4285	407.08	359933	134.975	8043.42	162.33	184651	359933	19744.5	6553.65	108.7	80089	215031	50023.1	878.78	51050.7	21314.1	72523.2	69490.4	5741.65	2196.85	1454.85	561.5	9717.1	3	4	3	2	4	4	4	4	2	2	4	4	4	4	4	4	4
CVM594	507.08	827.23	150497	45414.8	730.44	314.03	270.96	210.863	8624.38	3181.03	265906	124.178	3019.36	117.8	246850	2634.33	5445.21	3634.4	143.057	34989.4	154065	26812.6	649.21	28341	43646	158052	49014.9	6734.59	1622.95	154.76	94.66	21427.2	2	4	3	2	3	3	2	4	3	3	3	3	2	3	4	1	3
CVM595	853.86	383.11	211792	43432.1	1147.42	76.62	299.79	268.658	12416.2	125.47	112555	105.835	9457.62	168.57	26073.7	28293.8	12036.9	601.01	15.325	44807.9	1.64745e+06	8868.1	1169.21	25469.3	10571	5692.58	246353	7639.27	2922.91	325.65	286.38	2824.02	4	2	4	2	4	1	2	4	4	1	1	3	4	4	1	4	4
CVM596	71.24	80.95	66796.6	10751	16.19	16.19	13.36	3.238	1340.78	3.24	101191	40.072	67.39	48.27	2963.37	10318.5	2694.81	16.19	3.238	5633.69	316498	617.62	247.06	2852.97	2816.75	1312.75	3486.83	617.62	617.62	445.44	3.24	901.1	1	1	1	1	1	1	1	1	1	1	1	1	1	1	1	3	2
CVM597	643.23	616.17	92360.5	48759.8	891.35	467.04	82	115.963	11631.8	6472.68	265361	102.164	2014.35	58.11	137133	4394.64	6016	1938.73	93.672	139347	223084	14761	647.88	30935.2	23972.2	45348.6	41328.4	7185.97	1619.63	182.83	260.58	6683.91	3	3	2	2	3	4	1	3	4	4	3	3	2	1	4	2	3
CVM598	440.58	376.57	110173	110173	607.39	99.05	1799.46	111.165	10990.5	10992.8	110173	65.774	4734.48	59.71	110173	2945.93	2623.01	2106.85	119.208	25840.2	113070	81649.9	268.99	29862.9	44299.2	86484.4	23805.4	2602.3	672.44	481.68	221.12	15189.5	2	2	2	4	2	1	4	3	4	4	1	2	3	1	3	1	2
CVM599	147.52	193.11	64845.3	23362.9	374.66	70.59	10.25	20.578	787.36	89.43	86828.4	140.662	473.21	56.79	9163.34	4209.87	3819.75	137.36	2.779	21709.1	515129	4460.72	211.99	4483.38	2858.82	1549.1	10600.2	529.96	529.96	114.7	7.03	570.9	1	1	1	1	1	1	1	1	1	1	1	4	1	1	1	1	2
CVM600	522.25	480.42	97156.3	73333.1	866.24	209.02	1284.57	82.499	4233.26	14767.8	145758	82.354	3702.85	97.95	84193.3	5977.84	6489.6	561.46	59.761	32701	98491	30094.7	355.87	34700.6	43432.2	46200.2	115944	5667.38	889.64	562.77	600.09	3360.9	2	3	2	3	3	2	4	2	2	4	2	2	3	2	3	2	3
CVM602	624.02	742.04	127456	52774.7	1072.51	394.09	3923.23	197.536	30513.4	11085.2	196358	151.784	1502.73	160.62	196358	2591.92	2124	824.9	163.566	41049.9	308395	72676.9	479.41	28570	29344.5	45748.2	51306.1	9445.79	1198.47	441.8	1240.2	7095.38	3	4	3	2	4	4	4	4	4	4	3	4	2	4	4	1	2
CVM603	577.77	461.68	268107	49062	1141.6	211	62.74	57.107	2936.04	645.33	268107	48.796	2310.28	206.44	28463.9	6170.76	4430.74	780.73	89.012	35312.1	116838	9218.33	654.58	5958.15	7861.71	12746.1	32097.3	1636.39	1636.39	432.99	52.01	2966.34	3	2	4	2	4	2	1	2	2	2	3	1	2	4	1	2	3
CVM604	785.38	468.8	124004	97925.9	739.16	411.21	470.67	122.648	11883.8	3486.91	155645	94.943	5145.61	128.87	87571.8	155645	8376.64	6422.21	150.353	21012.3	216168	131867	380.01	13888.6	23322.3	57158	36158.9	4091.12	949.98	951.14	614.17	9060.85	3	2	3	3	3	4	3	3	4	3	2	3	3	3	3	4	3
CVM605	621.15	773.22	201411	201411	1037.47	451.56	148.84	165.761	2353.09	851.97	201411	172.206	8068.93	100.5	81589.8	139853	23074.2	1474.73	161.33	21945.1	327859	29134.9	491.75	30826.4	26344.2	72275.1	58233.6	4169.01	1229.31	512.99	141.59	9260.28	3	4	4	4	4	4	2	4	1	2	3	4	4	2	3	4	4
CVM606	501.05	526.08	153554	71096.4	567.69	237.39	1166.24	133.899	7435.85	7395.92	153554	116.855	4727.92	63.42	153554	2739.25	3517.77	5837.5	57.89	18630.7	119080	46135.6	374.9	41939.6	39864	110841	59128.5	5931.02	937.22	435.94	642.78	13663.5	2	3	3	3	2	3	4	3	3	4	2	3	3	1	4	1	2
CVM607	1071.29	487.41	119697	83759.6	470.65	243.7	68.47	154.529	10028.5	1767.8	119697	113.592	4536.75	63.44	67444.1	33801.6	1634.34	642.29	115.148	29356.6	99796.4	7324.37	292.24	30200.7	29157.9	56332.7	18329	4084.18	730.57	222.88	38.9	10730.8	4	3	3	3	1	3	1	4	3	3	2	3	3	1	2	4	1
CVM608	442.39	463.92	90598.3	57668.1	782.43	230	1006.45	93.981	11027.7	1434.15	170874	65.274	5864.75	157.72	82493.2	3046.18	1515.83	1467.13	152.42	10000.3	138754	30983	417.19	19891.7	24953	49688.4	26687.9	6684.61	1042.93	398.14	649.15	7552.31	2	2	2	2	3	3	4	3	4	3	2	2	3	4	3	1	1
CVM610	241.11	315.24	115641	115641	638.8	125.7	2258.01	50.535	4129.08	3914.79	115641	109.165	7137.82	95.98	109862	2946.65	1475.12	2407.53	76.786	6937.07	326645	26091.4	282.34	29727	19513.2	36437.2	32070.2	705.81	705.81	379.19	714.43	4885.48	1	2	2	4	2	2	4	1	2	3	1	3	4	2	3	1	1
CVM611	824.68	1708.99	146381	26361.6	2479.1	635.69	516.44	222.341	28312.1	184.95	1.01064e+06	233.458	342.61	415.37	10918	4598.42	8783.48	659.95	32.341	24254.4	208488	6168.45	2467.48	5044.11	617	617	6168.45	6168.45	6168.45	578.09	477.02	7535.34	4	4	3	1	4	4	3	4	4	1	4	4	1	4	1	2	3
CVM612	880.27	742.86	82808.9	49949.5	1057.68	246.12	242.57	141.928	3798.17	2633.72	322563	117.735	9524.31	106.77	322563	9813.97	36105.4	8127.61	210.633	43518.9	369658	46569.3	787.54	36270.9	36309.6	148362	48123.8	5115.52	1968.76	399.33	197.41	9177.55	4	4	2	2	4	3	2	3	2	3	4	3	4	2	4	3	4
CVM613	380.91	418.05	116967	41988.4	299.66	146.24	59.72	60.988	795.59	659.26	211031	53.813	3566	117.33	129684	16560.2	5071.28	892.45	68.796	16464.4	826583	1288.03	515.23	11741.5	16061.8	38150.4	23851.8	1288.03	1288.03	135.48	62.47	7148.04	2	2	2	2	1	2	1	2	1	2	3	1	3	3	4	3	3
CVM614	141.87	109.66	2369.62	13697.4	249.8	22.69	16.69	68.059	25437.4	97.92	61815.2	13.105	187.42	105.83	7303.34	315.75	12962.3	168.82	20.708	451982	618152	5928.32	150.92	9334.16	13206.6	5067.86	40432.4	1459.58	377.29	41.05	13.72	458.42	1	1	1	1	1	1	1	2	4	1	1	1	1	2	1	1	4
CVM615	821	779.68	235872	36382.1	680.66	237.02	478.33	94.341	4156.47	844.39	389839	129.816	2998.64	114.22	173907	10474.2	2433.77	1902.03	111.884	47650.1	103521	38299.8	951.79	41069.6	34715.2	100311	35018.5	11668.3	2379.38	276.79	126.7	7921.53	3	4	4	2	2	3	3	3	2	2	4	3	2	3	4	3	2
CVM616	1286.53	596.12	26060.1	4044.78	525.49	54.07	144.64	10.814	4067.76	258.52	337938	10.814	285.22	90.23	61162	1821.15	1473.41	735.01	36.497	88011.8	147465	2062.6	825.08	11158.4	9941.79	12869.4	11888.6	2062.6	2062.6	396.06	54.07	2860.31	4	3	1	1	2	1	2	1	2	1	4	1	1	2	2	1	1
CVM617	136.23	52	64997.4	14138.1	202.47	10.4	2.08	2.08	156.51	107.31	19613.5	48.943	121.29	49.92	6161.88	9202.39	1656.07	325.96	2.08	396.71	145594	1790.55	158.69	4467.46	1193.48	1141.29	6780.33	396.71	396.71	114.07	13.45	476.5	1	1	1	1	1	1	1	1	1	1	1	1	1	1	1	2	1
CVM618	597.27	612.52	175307	61426.1	1081.82	421.26	297.5	186	7023.67	3851.14	175307	131.655	1526.57	110.97	175307	109990	3537.34	2838.57	174.606	47001	159812	21065.2	428.01	34027	34977.7	59187.1	36556.7	8808.46	1069.98	945.6	194.59	14117.8	3	3	4	3	4	4	2	4	3	3	2	3	2	2	4	4	2
CVM619	334.7	343.33	97632.2	116579	922.96	325.37	500.24	86.035	7394.04	1724.44	116579	101.307	8230.61	114.95	60722.4	23856.8	54792.1	778.75	48.614	26344.9	186218	18093.8	284.63	28312.9	17860.5	41727.7	25153.4	5600.82	711.54	309.28	690.27	3160.35	2	2	2	4	3	3	3	2	3	3	1	3	4	3	2	4	4
CVM621	94.46	273.67	117055	117055	18.73	18.73	22.36	38.628	3090.13	404.19	117055	3.746	3231.76	17.91	91099.5	21442.2	22896	1277.3	3.746	27706.2	583120	14944.6	285.79	27043.7	18233.5	50444	160054	2120.33	714.44	219.59	17.56	6660.64	1	1	2	4	1	1	1	1	2	2	1	1	3	1	3	4	4
CVM622	705.07	656.32	227747	34743.4	452.66	303.63	621.76	95.346	4591.13	392.19	167265	105.221	2239.25	91.34	51091.5	6415.06	1297.21	763.08	45.05	11909.4	143955	26265	753.36	24916.9	15172.7	25925	41046.5	13202.9	1883.32	315.66	185.76	5219.37	3	3	4	2	1	3	3	3	2	2	2	3	2	2	2	2	1
CVM623	601.38	341.36	126288	46409.2	645.08	127.68	1887.88	87.517	9520.96	12338.6	126288	73.752	4879.25	127.3	107001	3502.97	2203.59	1060.44	50.641	37336.3	248906	20701.6	308.33	13081.1	21153.7	21167.6	23257	3061.59	770.8	359.41	811.65	3655.15	3	2	3	2	2	2	4	2	3	4	2	2	3	3	3	1	2
CVM624	344.7	758.67	199596	72638.6	970.44	500.59	942.69	111.574	24388.1	5264.16	199596	114.968	2652.24	192.01	123024	18290.8	1834.69	1822.91	141.314	40795.3	521826	32754	487.31	7759.11	13189.3	16137.4	20966.2	1218.24	1218.24	789.8	713.96	4166.58	2	4	4	3	3	4	3	3	4	4	3	3	2	4	3	3	1
CVM625	270.28	579.69	63915.9	10262.7	115.94	115.94	23.19	23.188	1552.12	23.19	724613	23.188	429.7	23.19	41806.5	2970.91	1456.47	821.71	23.188	13431.4	39224.8	12477.8	1769.14	6758.46	4316.52	11978.6	14653.1	4422.67	4422.67	227.53	23.19	3401.33	1	3	1	1	1	1	1	1	1	1	4	1	1	1	2	1	1
CVM626	460.46	444.33	69075.1	69652.5	577.43	169.73	1170.03	140.365	10324.2	4162.86	161339	51.306	3366.98	66.15	55355.7	2526.4	4604.61	1078.07	81.476	42572.8	167749	48315.2	393.91	19416	26169.6	44505.6	37753.6	3527.03	984.73	414.8	537.42	2591.91	2	2	1	3	2	2	4	3	4	3	2	1	3	1	2	1	3
CVM627	340.89	381.5	128880	34779.5	525.98	124.9	6.6	24.114	3105.36	81.41	206103	49.671	1322.15	73.99	36557.9	22941.1	4635.67	636.45	159.73	14297.6	392550	3569.71	503.2	6493.28	12472.7	17210.4	27293.2	3267.35	1257.95	380.05	24.11	9589.77	2	2	3	2	2	2	1	1	2	1	3	1	1	2	2	4	3
CVM628	275.9	398.21	81943	119471	752.18	529.38	686.5	65.287	2030.98	2027.24	196648	147.879	10950.1	59.19	69631.5	111710	12404.9	2733.01	6.293	96485.1	133570	17352.8	480.11	26235.5	24213.4	73228.2	46411.2	1200.24	1200.24	339.41	590.73	5239.67	1	2	2	4	3	4	3	2	1	3	3	4	4	1	2	4	4
CVM630	729.92	907.14	161684	104073	674.42	334.15	340.27	93.393	5917.85	612.8	382760	76.169	1992.65	100.67	71854.7	6114.97	2241.06	7565.63	56.648	14623	197465	10742.5	934.51	26133.3	20213.9	61020.3	42092.5	10232.7	2336.17	336.06	192.91	7668.59	3	4	3	4	2	3	3	3	3	2	4	2	2	2	2	2	2
CVM631	1962.67	1322.28	99737.1	35197.3	1820.31	525.05	1139.86	237.914	3948.02	1054.45	482584	177.108	4296.45	401.03	111442	52581.4	3298.94	4092.31	145.74	46885	154928	2945.45	1178.23	18965.5	13727.1	44665.6	38269.4	2945.45	2945.45	1715.59	788.06	7602.63	4	4	2	2	4	4	4	4	2	2	4	4	3	4	3	4	2
CVM632	10879	184.14	66512.9	16612	341.52	115.9	304.39	70.243	2884.91	3542.11	83623.1	44.989	2227.8	66.81	61023.1	1139.28	3720.56	1024.97	49.003	11097.6	201143	8294.33	204.17	7571.32	4604.37	14749.4	14392.5	2536.29	510.39	186.9	143.66	1677.98	4	1	1	1	1	1	2	2	2	3	1	1	2	1	2	1	2
CVM633	345.94	669.85	135928	135928	1152.4	375.98	983.99	214.087	13918.4	28400.7	135928	147.618	3717.78	121.93	128284	16692.1	15287.5	1878.94	152.783	52429.1	520363	102298	331.87	60632.6	50477.1	77203.6	51453.1	8091.54	829.64	312.36	885.03	10446.8	2	3	3	4	4	4	3	4	4	4	2	4	3	3	4	3	4
CVM634	510.28	311.16	193508	49708.3	823.96	108.36	13.35	46.829	593.29	449.91	143704	52.828	3686.52	166.03	34803.7	8104.11	5303.47	873.88	29.22	14667.1	607371	32073.3	472.45	5629.34	10730	24274.4	27238.2	1181.07	1181.07	196.02	79.92	2529.73	2	2	4	2	3	1	1	1	1	2	2	1	3	4	1	2	3
CVM635	1562.31	996.23	251368	168302	2064.47	589.19	532.96	221.427	7516.19	548.37	385090	168.669	9173.23	298.06	42939.5	11201.9	5313.86	1543.44	302.681	9988.85	179118	26212.3	940.2	8523.59	9600.68	22856.6	22026.8	9747.02	2350.4	942.32	552.99	5855.68	4	4	4	4	4	4	3	4	3	2	4	4	4	4	2	3	3
CVM636	461.25	539.28	52808.4	51960.8	620.25	195.64	3619.62	188.858	4154.14	21091.3	154607	114.121	5426.87	119.25	154924	1077.09	2291.57	2852.65	186.66	33947.5	433983	92862.1	447.23	25197.8	44130.5	76425.7	45513.5	6881.87	1118.04	521.33	437.8	4377.44	2	3	1	2	2	2	4	4	2	4	2	3	3	3	4	1	2
CVM637	445.38	704.6	127990	144090	665.84	255.33	2603.41	193.657	15977.8	28301.5	144090	144.954	2331.08	74.21	136405	653.74	1274.47	1171.31	123.053	79093.7	107832	87712.9	351.8	53787.6	66910.4	121370	58124.1	14818.3	879.45	302.73	373.34	6402.05	2	3	3	4	2	3	4	4	4	4	2	4	2	2	4	1	1
CVM638	427.57	509.19	124706	54923.7	424.68	161.69	74.29	81.81	4874.45	180.6	192948	65.217	1491.1	41.87	192948	7719.47	6626.62	2021.91	78.144	15602	90244.2	46554	471.08	9606.7	12698.1	89700.3	17455.8	5415.09	2450.25	234.82	50.94	5609.01	2	3	3	2	1	2	1	2	3	1	3	2	2	1	4	2	3
CVM639	306.83	271	62743.9	73598.7	684.38	258.43	133.26	68.674	4318.14	6235.43	78574.4	86.825	4710.69	86.12	78574.4	30365.8	2783.74	1591.53	65.453	91254.6	179841	22606.7	191.84	36135	36578.8	46897.7	18659.2	2088.67	479.58	165.32	629.07	4614.36	1	1	1	3	2	3	2	2	2	4	1	2	3	2	3	4	2
CVM640	738.13	888.45	256760	155786	811.82	314.12	520.02	93.477	4667.53	1021.51	421067	114.951	5892.41	180.22	43073.1	10581.4	1204.25	2216.5	117.478	28970.3	232130	23565.5	1028.04	35797.4	27531.9	42898.8	2569.98	6194.74	2569.98	645.5	400.86	7490.36	3	4	4	4	3	3	3	3	3	2	4	3	3	4	2	3	1
CVM641	447.9	456.43	152193	57814.9	883.33	259.03	948.01	92.533	3571.51	3630.11	152193	148.54	5593.7	185.22	111765	6577.18	3943.47	596.14	66.965	11269.4	184040	9463.06	371.58	15677.7	12503.7	19073.9	28270.6	7122.94	928.91	467.38	424.77	3731.62	2	2	3	3	3	3	3	3	2	3	2	4	3	4	3	2	2
CVM642	1224.13	612.07	109553	114947	632.72	264.72	1102.48	87.219	2301.37	4113.08	295596	73.448	3758.08	120.12	101187	3027.43	1287.63	7119.86	24.483	18677.2	262810	73922.2	1867.95	21989.2	20700.1	64734.4	72307.9	4669.68	4669.68	459.81	201.22	7906.36	4	3	2	4	2	3	4	2	1	3	4	2	3	3	3	1	1
CVM643	898.06	911.22	132726	153289	1687.67	432.97	1014.66	119.495	37760.3	5096.45	263206	165.293	3641.19	133.71	75213.9	25097.7	3185.31	3744.1	240.833	17251.8	171697	35550.1	642.62	15204.9	17855.1	31489.9	21488.9	7741.14	1606.48	613.53	1752.69	4384.48	4	4	3	4	4	4	4	3	4	4	3	4	3	3	2	4	2
CVM644	754.82	346.81	157985	68976.2	360.53	122.96	55.82	35.423	7043.34	5764.23	185458	28.004	5899.8	104.23	185458	14586.7	3205.09	2344.75	57.307	44158.9	487587	32627.7	452.8	21696.4	21084.8	49065.2	65960.9	1131.94	1131.94	341.99	110.35	7530.54	3	2	3	3	1	2	1	1	3	4	3	1	3	2	4	3	2
CVM645	598.79	387.83	89415.9	64147.3	801.87	286.29	797.82	103.67	7285.66	8981.13	106547	98.449	9600.81	83.53	106547	6370.31	4058.04	1077.19	66.059	19344.1	274173	50531	260.13	31811.9	33111.8	71016.1	28211.5	4766.79	650.31	300.14	298.65	7960.74	3	2	2	3	3	3	3	3	3	4	1	3	4	2	3	2	2
CVM646	1221.31	1156.85	555645	181226	1261.31	732.34	694	157.248	7120.59	966.27	323765	261.153	7506.77	226.7	43743.2	6489.38	5774.27	1311.32	70.011	21556.3	474995	36758.7	1356.61	10412.2	16634.9	14477.9	46859.8	19085.9	3391.38	1086.29	374.5	5882.06	4	4	4	4	4	4	3	4	3	2	4	4	4	4	2	2	3
CVM647	609.81	607.24	190843	63764.6	555.54	105.96	863.84	359.29	1005.82	877.41	115299	124.675	5121.29	152.75	52499.6	28404.5	12913.1	2192.7	92.863	23475.5	2.19791e+06	11455.4	571.1	24500.7	18750.9	24047.2	164828	9719.31	1427.69	458.7	301.05	10389.7	3	3	4	3	2	1	3	4	1	2	1	3	3	3	2	4	4
CVM648	316.78	255.47	39881.4	5938.76	192.24	51.09	41.51	40.556	6290.99	67.38	319340	10.219	1547.84	10.22	44576.9	1266.18	2458.28	327.96	10.219	21546.5	53910	1949.09	779.67	3488.79	7672.46	20461.4	1949.09	1949.09	1949.09	108.26	10.22	2568.77	1	1	1	1	1	1	1	1	3	1	4	1	2	1	2	1	2
CVM649	977.39	844.34	233598	243187	1439.56	615.45	1781.57	222.733	12263.5	5369.63	293070	200.167	8325.54	235.04	196522	26249.1	16917.2	2475.56	247.937	46227.7	208325	200773	1928.4	29981.7	40175.2	101862	114459	21452.5	1788.75	1167.01	873.64	11648.7	4	4	4	4	4	4	4	4	4	4	4	4	4	4	4	4	4
CVM650	530.36	499.6	227816	227816	1020.39	338.76	2287.28	101.834	12326	8140.79	227816	82.697	18951.3	137.15	183954	19543.9	3059.8	5309.03	98.417	20775.7	200627	83958.3	556.21	40439	26642.2	88363.8	61995.4	1390.48	1390.48	847.93	1615.67	10376.8	2	3	4	4	4	3	4	3	4	4	3	2	4	3	4	3	2
CVM651	90.56	91.12	55594	12540.7	58.21	8.9	1.78	1.779	217.37	26.24	55594	13.065	93.18	61.1	15274.7	20568.3	4205.36	33.58	1.779	5804.41	375129	339.32	135.73	4028.79	5631.29	5060	3212.17	339.32	339.32	124.92	1.78	2232.82	1	1	1	1	1	1	1	1	1	1	1	1	1	1	1	3	3
CVM652	946.1	830.32	124221	13585.5	1057.84	367.19	400.79	216.992	363.95	117.4	404837	119.832	1061.48	281.36	14686.7	12554	3927.73	1231.51	117.807	26788.9	288696	13540.6	988.41	12878.7	9280.07	12754.8	39340	7666.8	2470.92	750.97	104.85	3952.83	4	4	3	1	4	4	3	4	1	1	4	3	1	4	1	3	2
CVM653	1983.99	255.28	76074.4	15609.4	401.3	163.27	26.01	71.496	11767.3	2426.24	79528	47.081	1222.35	66.88	79528	15833	1117.05	366.39	67.996	50501	159378	2846.78	194.17	7485.18	21749.6	35806.7	4446.81	2755.41	485.4	341.57	12.96	6973.73	4	1	1	1	1	2	1	2	4	3	1	1	1	1	3	3	1
CVM654	839.02	857	109838	109950	1847.01	432.53	591.9	130.224	4042.53	8403.49	310058	159.99	25195.6	131.77	162351	13475.4	16164.9	1408.59	92.397	126838	476248	158344	757.01	36322.3	45692.6	59299.2	66005.7	8658.36	1892.44	418.27	2167.92	7575.02	4	4	2	4	4	4	3	3	2	4	4	4	4	3	4	3	4
CVM655	402.36	138.8	139565	41098.6	844.27	273.1	58.64	73.913	4943.33	2868.38	173505	102.888	4567.69	89.36	173505	8558.82	2209.41	1704.86	68.708	26455.8	103503	21120.4	423.61	23480.1	24613	81893.8	25098.9	3259.81	1058.99	305.02	166.91	9446.99	2	1	3	2	3	3	1	2	3	3	2	3	3	2	4	2	2
CVM656	834.89	744.69	132832	233080	1152.81	541.21	2115.44	150.337	8128.21	8851.92	193495	132.856	16461.1	151.5	149985	22514.2	15465.8	13028.5	153.367	15586.1	162001	138299	569.07	31542.3	34360.9	81220.3	25541.4	7212.9	1422.61	537.95	1883.75	11369.9	4	4	3	4	4	4	4	4	3	4	3	3	4	3	4	4	4
CVM657	1447.29	968.78	339468	43615.4	1536.54	365.79	2303.92	140.913	15506.3	2649.16	587137	54.017	6241.26	209.61	141690	10118.1	12724.4	6237.15	114.492	63011.5	100909	41132.4	1433.49	29932.8	27106.9	67678.6	109016	14717.2	3583.59	646.44	2495.92	8274.51	4	4	4	2	4	4	4	3	4	3	4	1	4	4	4	3	4
CVM658	24.43	495.67	68868	141380	238.21	153.16	NA	101.393	2568.88	2885.88	152700	62.607	2690.58	44.13	126775	54306.2	3553.34	1942.81	90.093	28571.5	116695	47370.1	372.82	24022.5	36655.9	115742	22458.9	1909.52	932.01	244.02	44.28	10699	1	3	1	4	1	2	.	3	2	3	2	2	2	1	4	4	2
CVM659	706.03	717.38	126419	77098.1	1121	335.76	1484.89	114.204	7533.23	2057.33	178948	250.162	11570.3	121.77	236448	3999.28	12060	15411.9	72.59	18301.3	146700	24091.2	577.29	28706	21432.8	81192.7	42391.8	8128.37	1443.16	563.22	2743.27	5158.11	3	4	3	3	4	3	4	3	3	3	3	4	4	3	4	1	4
CVM660	202.87	191.18	39031.9	52857.4	414.27	159.52	465.99	42.248	1219.91	266.28	78968.6	66.886	1002.51	85.37	17275.4	17808.6	2708.62	500.34	31.351	9571.7	247154	2398.28	192.8	9958.65	3937.61	7501.07	25724.8	1870.84	481.98	313.66	293.76	920.46	1	1	1	2	1	2	3	1	1	1	1	2	1	2	1	3	2
CVM661	260.83	271.13	97819.2	53198.6	542.1	100.78	290.94	59.28	2947.76	548.02	155999	52.728	2146.24	121.06	38855.2	2542.94	3072.09	706.52	36.816	10529	304044	17803.7	380.87	15597.6	10276.6	15080.4	27506.8	3683.45	952.14	193.59	275.03	1797.89	1	1	2	2	2	1	2	2	2	2	2	1	2	3	2	1	2
CVM662	253.69	231.12	117875	105628	609.33	215.19	4.51	52.881	748.93	1448.09	141015	54.573	3830.12	81.65	62700.7	102427	10518.3	3095.71	46.676	18249.9	347351	13209.9	344.29	6670.03	9349.32	26990.2	36268.6	860.69	860.69	226.33	61.62	4875.18	1	1	2	4	2	2	1	1	1	3	2	1	3	2	2	4	4
CVM663	737.58	720.24	181259	77713.3	1195.35	302.45	776.35	125.459	3106.6	480.16	240803	114.622	5004.62	126.9	42893.8	9986.36	1980.85	850.28	124.736	32948.9	98666.5	18199	587.92	9803.59	7951.81	12832.2	43041.4	8614.98	1469.74	549.75	108.84	3968.44	3	4	4	3	4	3	3	3	2	2	3	3	3	3	2	3	1
CVM664	397.79	438.89	131362	23406.1	836.68	260.05	1997.78	85.012	62674.9	4690.28	200499	66.967	5385.21	82.81	76285.4	34616.8	13236.8	4462.12	53.132	526691	1.95104e+06	26933.3	489.52	28665.8	19714.7	38345.5	307199	1223.75	1223.75	335.84	1285	4905.22	2	2	3	1	3	3	4	2	4	4	3	2	3	2	3	4	4
CVM665	753.15	652.25	120270	189661	938.07	632.9	3317.94	94.262	13826.3	5469.65	189661	131.056	6321.23	144.33	66123.7	2490.63	5881.59	1920.13	75.106	29366.8	245691	161853	463.06	26635.3	22839.4	35219.4	29137.5	10007.5	1157.6	952.1	1449.77	5388.85	3	3	3	4	3	4	4	3	4	4	3	3	4	3	2	1	3
CVM666	902.84	1234.76	78325.5	47918.2	1601.36	290.62	286.93	147.522	2038.02	103.27	737612	147.522	4000.81	160.06	42721	65360.5	61356	1219.27	23.604	33847.5	261868	9268.09	1800.88	6574.34	12332.9	22583.5	37492.1	4502.01	4502.01	1131.5	152.69	5033.46	4	4	2	2	4	3	2	4	1	1	4	4	3	4	2	4	4
CVM667	917.33	331.32	181387	58553.1	745.88	270.85	55.08	91.112	8630.78	156.55	414145	45.556	1741.48	123	49856.4	34246.1	1246.16	1753.9	42.657	34607.2	382348	6206.38	1011.14	6913.74	8930.62	13879.2	34364.1	2527.73	2527.73	576.49	62.54	3675.54	4	2	4	3	3	3	1	2	3	1	4	1	2	3	2	4	1
CVM668	972	949.39	160423	119042	947.09	258.42	1704.35	109	13874.2	4828.19	191564	72.411	7265.27	104.98	101318	36743.4	7394.38	787.9	37.93	59066	202478	66476.6	467.7	62359.1	35904.1	65023.8	195186	4723.59	1169.21	576.8	930.24	7497.25	4	4	3	4	3	3	4	3	4	4	3	2	4	2	3	4	3
CVM670	401.72	399.38	111187	99946.4	862.81	357.69	713.82	127.643	18796	5142.29	111187	112.632	6882.14	143.1	57226.9	25533.2	4035.2	353.46	80.722	28583.8	571401	27801	271.46	32745	28733.2	28508.7	49119.5	7962.43	678.63	498.56	294.09	4463.82	2	2	2	4	3	4	3	3	4	4	1	3	4	3	2	4	2
CVM671	178.8	174.68	105547	12537.8	405.62	54.15	3.38	30.292	192.41	21.11	5786.31	73.883	3.38	83.8	2589.81	3214.23	5259.95	168.56	3.378	1732.14	146500	6018.52	257.69	4981.94	1742.06	817.78	4213.45	1337.6	644.21	113.15	3.38	792.77	1	1	2	1	1	1	1	1	1	1	1	2	1	2	1	1	3
CVM672	420.17	371.05	54381.5	21296.4	642.4	196.23	NA	56.609	5990.21	5649.11	131344	77.624	2214.2	101.92	83384.3	6544.22	1082.28	1691.32	67.511	2058.29	83016.7	7364.07	320.68	8413.12	8954.39	17461.7	12266.2	801.66	801.66	271.09	1052.07	3062.16	2	2	1	1	2	2	.	2	3	4	2	2	2	2	3	2	1
CVM673	155.77	104.58	56013.6	22958.2	249.48	77.47	39.04	8.738	476.45	114.38	56013.6	116.62	1274.53	38.37	25999.8	4228.69	5040.72	94.72	20.501	2657.51	240392	1638.06	136.76	6109.74	2339.41	3303.46	6927.49	341.88	341.88	120.21	6.83	844.63	1	1	1	1	1	1	1	1	1	1	1	3	1	1	1	1	3
CVM674	588.03	442.24	99659.1	48610.8	458.44	253.07	976.45	81.896	3228.84	2528.32	179990	85.855	1017.84	71.28	42022.3	2668.53	834.43	1013.7	40.138	19343.4	107766	92935.1	439.45	16711	17764	18401.1	26575	7642.02	1098.57	279.88	706.46	4066.7	3	2	2	2	1	3	3	2	2	3	3	2	1	1	2	1	1
CVM675	596.06	766.4	205615	235597	856.16	970.89	121.1	197.901	12346.2	5513.9	235597	131.934	4914.78	94.71	65703.6	71572.8	7362.39	971.36	150.546	29636.2	106140	82923.1	575.21	37125.1	24234.2	71713.9	24118.5	7095.46	1437.96	376.25	212.98	10971.5	3	4	4	4	3	4	2	4	4	4	3	3	3	2	2	4	3
CVM676	546.37	520.98	217030	131394	604.06	253.86	100.97	44.425	4976.43	691.76	288472	72.406	4145.34	70.39	59800.5	51450.1	9605.83	1116.39	84.234	43052.1	134007	32327.9	704.3	6742.46	14010.5	32371.2	28567.7	1760.69	1760.69	1047.73	65.19	4895.66	3	3	4	4	2	3	2	1	3	2	4	2	3	1	2	4	4
CVM677	215.22	134.83	168537	14785.4	509.32	103.48	27.64	25.955	614.99	11.97	168537	42.303	215.9	86.8	4160.16	5479.63	3292.87	155.73	5.393	2576.25	483670	1028.66	411.48	2110.08	1702.56	964.2	7682.57	1028.66	1028.66	171.57	17.86	821.78	1	1	3	1	2	1	1	1	1	1	2	1	1	2	1	2	2
CVM678	426.54	429.01	153236	59119	986.23	192.93	627.49	119.991	1393.87	363.06	205464	138.688	3061.01	111.36	25904.9	11251	1779.32	867.26	78.282	7521.84	128248	1254.05	501.64	12298.5	6763.88	10972	58643.6	5391.18	1254.05	386.89	134.17	2477.28	2	2	3	3	3	2	3	3	1	2	3	4	2	2	1	3	1
CVM679	221.83	90.27	25132.4	1568.06	18.05	18.05	3.61	3.611	4063.96	3.61	112835	3.611	64.2	3.61	9023.27	9726	91.85	18.05	3.611	15159.4	14787.4	688.69	275.49	219.35	4772.34	4060.69	688.69	688.69	688.69	510.01	3.61	1585.44	1	1	1	1	1	1	1	1	2	1	1	1	1	1	1	3	1
CVM680	543.08	674.77	109072	41130.5	639.34	137.52	151.97	109.548	2733.1	907.85	233080	61.533	2841.71	70.86	233080	7856.2	17821.5	2439.88	124.698	16641.5	153375	7712.62	569.07	8855.42	22715.8	69266.1	36534.4	4518.26	1422.61	238.91	104.65	10110.8	3	3	2	2	2	2	2	3	2	2	3	2	2	1	4	2	4
CVM681	644.41	884.05	150528	98745.2	1375.07	725.24	1272.86	267.94	39757.1	5633.96	150528	164.979	11122.7	137.13	46440.7	31051	3773.88	685.81	135.475	41596.6	450982	35759.2	367.51	42311.9	34874	34397.4	82311.7	9887.12	2024.15	396.94	804.72	7148.42	3	4	3	3	4	4	4	4	4	4	2	4	4	3	2	4	2
CVM682	562.56	576.89	186065	112923	753.23	240.07	501.13	62.961	2179.08	1377.22	231727	112.87	6486.81	75.76	165317	17312.6	7290.21	2104.6	53.492	19807.2	240606	61905.1	624.88	11508.9	13873.5	74492.7	42831.1	3872.63	1562.13	371.88	826.94	6232.92	3	3	4	4	3	3	3	2	1	3	3	3	4	2	4	3	3
CVM683	535.92	582.96	77837.3	26615.2	518.11	198.5	1016	125.736	3035.25	720.13	219818	90.126	2070.03	150.36	219818	11475.6	2408.99	8494.66	87.488	112498	243788	65669.9	536.69	20813.5	33330.2	122053	63814.6	6849.76	1341.66	649.34	412.16	15124	2	3	1	1	2	2	4	3	2	2	3	2	2	3	4	3	2
CVM684	2396.25	1923.68	200279	69571.1	5077.6	1320.69	8938.07	485.017	42261.4	14928	655428	593.163	10600.9	477.15	655428	108389	101259	8376.37	621.346	142371	1.96807e+06	27314.3	1600.23	35898.5	49593	92533.4	224340	13832.8	4000.41	2264.5	3320.4	10620.6	4	4	4	3	4	4	4	4	4	4	4	4	4	4	4	4	4
CVM685	649.03	332.41	113366	148787	813.15	303.32	110.11	13.296	670.63	73.55	305297	73.961	1176.31	49.03	22500.3	36338.5	14505.1	2993.76	13.296	10916.3	247466	55821	1014.47	3157.05	4925.05	26881	53657.8	13215.7	2536.07	638.64	344.46	6046.51	3	2	2	4	3	3	2	1	1	1	4	2	1	1	1	4	4
CVM686	262.3	461.22	140872	49933.4	673.23	148.48	316.4	127.208	2948.04	561.24	140872	165.807	1555.94	160.88	36279.7	4132.21	23569.7	706.76	48.46	25723.3	510517	8692.54	343.94	16322.3	9213.91	14746.4	77896.9	5333.29	859.82	492.21	174.26	1979.54	1	2	3	2	2	2	2	3	2	2	2	4	2	4	1	1	4
CVM687	433.04	465.93	108206	42677	645.56	222.47	NA	93.598	8342.35	11961.6	108206	103.661	3875.72	143.37	108206	16614.4	22870.5	1710.95	104.527	52433	330294	36635.7	264.18	27477.5	25019.4	37775.2	89051.5	5256.21	660.43	549.9	1427.45	4274.13	2	2	2	2	2	2	.	3	3	4	1	3	3	3	3	3	4
CVM688	335.03	337.98	300967	69198	564.86	67.6	13.52	13.519	1095.49	4072.29	57544.8	56.612	6812.92	132.66	55956.2	8267.51	2636.7	711.88	28.306	2578.61	657192	29784.4	1031.49	13531.6	15858.6	32928.9	20253.3	2578.61	2578.61	245.04	49.85	5575.89	2	2	4	3	2	1	1	1	1	3	1	1	4	3	2	2	2
CVM690	122.73	140.53	62679.6	25075	207.97	88.94	485.7	40.554	1520.67	814.14	62679.6	66.691	1696.55	88.25	26373.2	1862.96	1283.11	622.6	20.622	6865.79	163087	5191.81	153.03	6232.17	3656.29	6125.17	18374.5	1412.99	382.56	221.32	210.6	739.74	1	1	1	1	1	1	3	1	1	2	1	2	2	2	1	1	1
CVM691	702.93	869.62	267385	68500.3	1440.37	346.69	NA	127.061	5704.77	1651.79	341562	212.793	11733	175.22	69419.1	21303.6	8609.76	3975.1	97.687	33739.2	142083	5826.37	833.92	27230.7	13867.8	65260.6	94942.3	2084.72	2084.72	557.09	2679.56	7287.57	3	4	4	3	4	3	.	3	3	3	4	4	4	4	2	4	3
CVM692	1740.82	1929.24	245840	159985	1973.77	789.05	1824.18	455.618	20581	7185.4	570949	294.61	2021.73	320.87	197658	34088.5	10033.9	4044.6	407.087	92986.5	151783	357730	1393.97	50488.5	54173.4	133056	92410.4	18819.1	3484.79	706.84	782.2	19191.9	4	4	4	4	4	4	4	4	4	4	4	4	2	4	4	4	4
CVM693	385.25	357.11	45024.8	55916.9	882.37	297.41	143.95	49.12	2037.05	917.15	179271	210.105	2969.44	81.93	83918.8	7244.16	11370.4	1673.13	51.271	10080.8	260150	16344.3	437.69	9039.01	5500.03	13808.5	20100.2	2869.95	1094.18	356.21	275.9	1701.28	2	2	1	2	3	3	2	1	1	2	3	4	2	2	3	2	4
CVM694	290.29	233.26	72372.6	32078.8	495.9	98.86	474.11	33.074	4354.95	3554.07	72372.6	63.833	6633.81	68.46	71421.9	3433.5	5864.57	2240.29	33.291	8929.18	106376	4124.58	176.7	8046.89	5305.34	15069.9	31015.2	1037.53	11903.4	223.56	774.97	2105.9	1	1	1	2	2	1	3	1	2	3	1	2	4	1	2	1	3
CVM695	94.84	474.19	187317	38211.1	976.25	94.84	37.94	59.867	5093.43	86.54	592742	96.024	1100.72	170.12	12019.6	6810.01	2025.4	842.88	18.968	24423.9	255209	9658.14	1447.18	5380.32	6685.54	5514.28	24360.5	3617.8	3617.8	548.29	18.97	2443.87	1	2	4	2	3	1	1	2	3	1	4	3	1	4	1	2	1
CVM696	719.87	1009.04	320943	227332	1371.39	372.61	154.37	107.516	7773.88	1608.89	320943	121.958	10937.4	141.21	121733	14982.6	7637.15	1756.2	173.63	10629	62517.4	39626.8	783.58	26579.5	16932	50130.9	70071.4	8168.64	1958.87	432.63	188.71	12340.2	3	4	4	4	4	4	2	3	3	3	4	3	4	3	3	3	3
CVM697	341.7	213.93	65364	77343	521.06	59.32	890.37	86.392	12591.2	14108.9	77343	103.794	4779.95	82.91	77343	26499.3	1207.94	4046.04	77.575	19192	218358	12311.5	188.83	21627.7	22198.3	45154.7	25490.1	6164.62	472.06	292.98	1844.32	7748.99	2	1	1	3	2	1	3	2	4	4	1	3	3	2	3	4	1
CVM698	507.05	259.36	83546.5	34830	575.13	51.87	91.42	81.05	1626.18	70.68	324199	23.342	1359.37	79.43	19585.9	21631.9	7106.13	983.3	27.881	21014	1.10372e+06	1978.75	791.53	9401.13	10453.8	16295.6	99514.6	4179.9	1978.75	420.81	39.23	11958.7	2	1	2	2	2	1	2	2	1	1	4	1	1	2	1	4	3
CVM699	676.75	502.34	62549.7	93667.3	879.28	261.74	1273.02	157.619	15215.5	12121.8	124403	122.661	9035.89	108.6	113734	1080.32	1215.92	1476.42	121.169	60346.2	133264	53721	303.73	35650.6	38506.1	43081.9	36687	9226.6	759.29	325.81	863.48	5962.39	3	3	1	3	3	3	4	4	4	4	2	3	4	2	3	1	1
CVM700	283.59	300.5	118213	41405.7	520.73	94.33	3415.77	65.963	8009.76	17299.9	118213	62.062	7305.92	43.5	118213	2401.97	7188.07	1261.1	84.759	44151.5	146834	78762.1	288.62	71907.5	53116.2	82497.6	5004.08	2384.59	721.51	398.26	700.53	10876.4	1	1	2	2	2	1	4	2	3	4	2	2	4	1	3	1	3
CVM701	1065.6	1125.43	99274.3	89708.9	1417.15	549.81	798.91	239.711	14086.6	19022.4	391045	179.099	4967.45	154.85	391045	2847.2	790.3	2155.83	174.015	151095	183201	150797	954.74	31707.9	55934.8	110650	41528.2	2386.75	2386.75	318.31	1506.7	9676.03	4	4	2	3	4	4	3	4	4	4	4	4	3	4	4	1	1
CVM702	194.8	173.21	64846.5	64846.5	350.56	92.21	923.61	36.963	3446.72	798.52	64846.5	99.475	1837.43	63.29	35028.8	2963.55	6504.76	357.05	41.631	23427.8	144220	11868.7	158.32	13198.1	11011.9	13729	36522.7	2211.92	395.79	355.23	290.51	1288.82	1	1	1	3	1	1	3	1	2	2	1	3	2	1	1	1	3
CVM703	403.78	380.65	21221.5	27099.3	549.62	279.01	54.21	61.871	16169	2936.22	147312	90.155	2750.46	58.34	36098.5	560.37	450.33	335.72	88.682	110233	183698	9170.46	1846.26	5244.15	11982.4	4619.55	16303.6	9614.46	899.12	113.14	87.65	1907.69	2	2	1	1	2	3	1	2	4	3	2	2	2	1	1	1	1
CVM704	178.02	305.79	47602.1	21311.1	253.35	129.64	126.91	84.945	11821.2	13852.9	78146.1	38.448	683.93	28.05	78146.1	5857.13	7448.18	4275.37	71.269	54103.6	60351.4	33648.4	190.79	15379.8	51143.5	135255	7459.67	6082.27	476.96	253.04	73.77	10635.4	1	2	1	1	1	2	2	2	4	4	1	1	1	1	3	2	3
CVM705	580.94	571.88	81077.9	100786	441.86	41.44	8.29	70.449	4911.2	4779.63	259002	27.713	2553.5	89.36	259002	8836.9	1072.01	1615.4	82.881	27525.2	93552.4	37685.6	632.35	7206.74	28932.1	107717	20753.3	1580.82	1580.82	146.34	44.55	8056.79	3	3	2	4	1	1	1	2	3	4	3	1	2	2	4	2	1
CVM706	749.77	639.79	185315	73327.9	743.94	310.12	219.1	74.977	1573.36	269.57	291741	129.825	1986.46	99.48	53271	7534.8	9501.42	4921.09	81.687	15978.4	86637.8	6712.09	712.29	3357.94	5239.96	11573.1	6850.08	8453.78	1780.64	891.85	258.77	3556.32	3	3	4	3	3	3	2	2	1	1	4	3	2	2	2	2	4
CVM707	231.64	123.95	140456	85984.7	251.16	24.79	291.13	4.958	3272.2	700.49	154941	4.958	6052.31	33	37295.4	5746.61	2308.93	498.29	4.958	55469.5	163295	7038.35	378.29	39054.7	18787.2	42124.9	113949	4699.36	945.68	296.09	74.06	3866.71	1	1	3	3	1	1	2	1	2	2	2	1	4	1	2	2	2
CVM708	891.24	132.32	77837.9	776.67	100.96	12.45	6.54	2.491	10842.7	667.15	77837.9	2.491	33.39	10.59	12474.1	12564.8	816.36	56.51	2.491	92678.5	236022	475.08	190.04	301.08	9631.27	4468.28	1111.84	475.08	475.08	242	2.49	187.74	4	1	2	1	1	1	1	1	4	2	1	1	1	1	1	3	1
CVM709	1206.75	1005.34	69169.6	11041.2	798.28	285.71	52.62	153.885	746.79	208.2	565753	142.004	562.36	114.28	41390.5	57450.6	10452.9	3744.72	18.104	96112.5	129367	3453.08	1381.29	3947.26	10589.2	21698.3	61996.4	8938.9	3453.08	889.36	62.23	4958.83	4	4	1	1	3	3	1	4	1	1	4	4	1	3	2	4	4
CVM710	682.17	716.01	196764	66429.9	1276.1	1292.56	507.74	168.028	4199.79	2213.4	228610	133.965	3235.06	119.79	95304.7	76662	7072.96	2037.14	108.361	27121.6	72904.8	24118.1	558.15	19836.9	17171.3	38919.7	52742.6	6190.76	1395.32	499.74	556.44	5386.73	3	3	4	3	4	4	3	4	2	3	3	4	3	3	3	4	3
CVM711	1282.75	1112.96	316183	157852	1547.08	900.8	140.39	133.429	6947.48	1117.71	316183	195.085	4310.2	286.46	167784	15901.1	13272.4	4027.53	173.268	113521	286208	182211	2180.71	23726	23217.3	37204.6	78529	22082.8	1929.82	680.11	393.01	10444.5	4	4	4	4	4	4	2	3	3	2	4	4	3	4	4	3	4
CVM712	744.09	418.45	126118	27278.4	808.53	337.6	311.46	81.867	2995.43	851.29	202640	105.576	1692.25	170.02	81825.1	27465.2	3287.03	1698.73	90.378	24168.9	356230	14393.5	494.75	10214.3	10325.9	16155.5	22160.1	7020.87	1236.81	244.38	250.87	6659.77	3	2	3	1	3	3	2	2	2	2	3	3	2	4	3	4	2
CVM713	156.94	145.53	70032.3	12728.9	224.17	60.58	109.6	2.241	1210.37	1094.68	70032.3	57.146	334.26	85.79	16071	2394.2	3453.01	98.61	13.516	7219.98	427286	19195.7	170.98	6520.08	5137.92	4341.93	13371.8	427.44	427.44	90.2	64.71	953.7	1	1	1	1	1	1	2	1	1	2	1	1	1	2	1	1	2
CVM714	2550.74	3273.86	66677.1	61022.9	1725.53	514.71	338.36	238.789	50403.1	6203.46	843779	256.509	4048.45	256.51	77565.2	4147.17	9084.97	1140.79	176.35	175014	125839	5150	2060.09	5677.79	13132.6	13033	75522.4	5150	5150	477.58	464.92	7568.7	4	4	1	3	4	4	3	4	4	4	4	4	3	4	3	1	3
CVM715	332.84	158.55	69469.6	13907.2	266.25	85.12	256.84	38.961	2693.59	6042.25	71226.9	67.95	2576.49	89.82	71226.9	2694.16	2754.91	319.52	26.211	31028.7	247633	20855.3	173.9	15006.7	11094.4	16101.8	25757.8	1798.62	434.73	167.31	242.67	2566.09	1	1	1	1	1	1	2	1	2	4	1	2	2	2	2	1	2
CVM716	408.67	278.48	152333	93066.7	635.29	122.18	11.14	85.285	3805.79	61.96	348101	34.462	3519.31	60.92	30476.6	16503.8	2424.18	790.89	26.108	19453.3	230697	17468.8	849.89	4757.85	5837.31	9790.35	12948.3	2124.64	2124.64	594.91	64.05	1425.48	2	1	3	3	2	2	1	2	2	1	4	1	3	1	1	3	2
CVM717	237.65	276.98	39719.9	19759	415.16	170.43	1783.72	91.043	2995.79	2370.77	104050	50.672	2131.35	65.86	64760	7465.66	3960.65	1566.99	52.545	15695.6	49991.3	41076.2	254.04	11980.3	23702.7	61000.8	20347.2	2140.61	635.07	308.61	642.4	2961.56	1	1	1	1	1	2	4	2	2	3	1	1	2	1	2	2	2
CVM718	1098	956.17	225489	200148	1717.29	922.67	587.04	187.227	14010.7	9206.07	313089	226.677	10065.8	272.7	313089	66722.8	67989.2	12896.8	157.484	20230.9	675476	116415	764.41	34839.9	32854	123411	141967	9429.31	1910.94	480.9	1242.34	13501.7	4	4	4	4	4	4	3	4	4	4	4	4	4	4	4	4	4
CVM719	1088.74	856.22	135298	214108	1366.23	1515.46	1507.54	284.336	8876.29	19018	214108	242.585	8882.07	189.91	139316	86358.5	11979.8	2468.03	210.683	16610.1	577934	121578	522.75	54595.1	40809.5	111822	93464.5	8138.26	1306.81	626.48	1591.04	12324.5	4	4	3	4	4	4	4	4	3	4	3	4	4	4	4	4	4
CVM720	353.27	366.9	118507	118507	798.5	282.16	628.91	72.289	4537.62	800.16	118507	68.734	3140.66	77.03	72941.3	15343.6	2751.37	578.9	84.14	10918.4	106016	7608.01	289.33	4668.1	9649.28	27269.2	20953.5	4931.54	723.31	241.04	101.68	3597.15	2	2	3	4	3	3	3	2	2	2	2	2	3	2	2	3	2
CVM721	1031.04	290.37	79207.2	72133.2	600.23	102.41	278.25	73.187	3333.83	4698.1	79207.2	81.742	2190.55	85.62	79207.2	16853.9	13796.2	1662.32	51.089	8993.27	413445	8918.42	193.38	19863.2	9406.65	20679.6	42039.6	2182.56	483.44	273.5	332.04	2290.12	4	1	2	3	2	1	2	2	2	4	1	2	2	2	3	3	4
CVM723	3981.17	398.53	104792	104792	594.38	294.26	3916.3	132.248	5896.99	4076.22	104792	85.406	9801.45	111.92	94955.5	20648.1	3078.91	1483.02	77.756	7203.33	267793	43803.3	255.85	17777.3	17098.4	36885	42794.3	3895.87	639.6	794.85	2275.04	5228.83	4	2	2	4	2	3	4	3	3	3	1	2	4	3	3	3	2
CVM724	502.61	908.79	280317	57708.3	879.07	299.1	796.1	263.778	6760.13	3769.14	173524	123.34	1424.57	167.07	280317	2321.87	2076.03	5066.17	121.938	28864.5	354435	63436.3	684.39	39394.6	70329.3	102659	46424.2	6792.92	1710.92	216.69	526.16	11441.1	2	4	4	2	3	3	3	4	3	3	2	3	1	4	4	1	1
CVM725	268.54	313.66	96012.5	77432	289.65	101.16	129.54	28.201	1153.67	233.61	123078	39.845	3816.16	65.68	12811.8	15687.7	2304.8	328.04	30.748	17012.2	142024	1110.46	444.2	4716.58	5804.94	8882.98	41118.7	3247.42	1110.46	277.46	58.95	1085.99	1	2	2	3	1	1	2	1	1	1	2	1	3	1	1	3	2
CVM726	2277.89	1125.4	85755.9	185196	957.72	381.47	226.46	18.44	6415.32	2865.08	576243	207.448	5790.09	96.23	108204	22950.6	3611.89	4709.06	104.876	51384.8	242111	40979	1406.9	17069.5	11243.7	26332	58491.6	3517.1	3517.1	365.91	767.56	4185.25	4	4	2	4	3	4	2	1	3	3	4	4	3	2	3	4	2
CVM727	569.79	688.42	108368	158162	1524.68	16100.8	11684.9	278.551	16006.9	41464.3	201411	148.843	26852.1	156.29	160812	201411	21982.6	4113.01	173.818	38994.8	148121	76638.1	491.75	43600.7	40661.9	292114	196665	6007.69	1229.31	689.83	8372.05	11970.5	3	3	2	4	4	4	4	4	4	4	3	4	4	4	4	4	4
CVM728	1813.56	1424.16	306916	131136	2159.14	907.28	1141.82	301.762	4233.14	5624.43	395890	333.134	12895.1	371.97	140821	39528.9	30875.8	5567.66	310.227	30252.9	734654	39695.7	4730.1	22425	22343.3	39854	118510	36651.2	6684.08	1199.08	2364.3	7403.13	4	4	4	4	4	4	4	4	2	4	4	4	4	4	4	4	4
CVM729	175.97	185.1	26068.2	8400.66	143.85	14.9	2.98	19.366	2240.52	66.2	93106.9	2.979	429.69	9.78	20767.8	7883.27	2727.29	137.15	5.959	19389.1	28441.2	1265.14	227.32	784.33	8400.2	15406.6	1301.08	568.28	568.28	397.85	2.98	1322.68	1	1	1	1	1	1	1	1	1	1	1	1	1	1	1	2	2
CVM730	313.09	356	125839	39701.9	704.19	136.79	6059.51	68.96	4593.87	17576.3	125839	41.401	6192.77	106.21	125839	10197	13481.6	1091.27	52.097	100167	186340	22569.4	307.24	15900.1	33882.4	47748.5	24376.2	2124.54	768.06	533.56	1188.8	2775.37	1	2	3	2	2	2	4	2	2	4	2	1	4	2	3	3	4
CVM731	1108.5	851.13	290523	146387	957.26	578.61	159.18	228.124	22706.7	826.95	360956	182.644	2605.74	136.44	76336.4	31705.7	8512.43	2072.25	201.774	170229	273662	22240.3	881.27	20367	24084.8	38980.7	45299.6	9376.92	2203.1	831.64	254.47	5861.57	4	4	4	4	3	4	2	4	4	2	4	4	2	3	3	4	3
CVM732	3068.3	98.4	123003	63905.1	346.62	117.96	3.94	24.601	8327.52	389.55	123003	14.514	8631.83	74.66	34104.2	69352.9	3261.66	348.96	11.316	15054	115011	6966.99	300.31	1209.36	9879.81	10661.6	5431.55	750.75	750.75	117.47	9.84	8744.74	4	1	3	3	1	1	1	1	3	2	2	1	4	2	1	4	2
CVM733	106.58	122.16	80813.9	17266.7	123.99	24.43	17.87	10.231	1880.5	89.48	152700	4.886	594.31	23.52	45050.4	21266.7	581.02	208.59	4.886	17145	111300	2721.88	372.82	6258.12	8855.24	16361.2	16443.1	932.01	932.01	420.69	4.89	2073.06	1	1	2	1	1	1	1	1	1	1	2	1	1	1	2	4	1
CVM734	1809.43	831.56	114711	71832.7	1259.46	545.56	987.3	126.48	12542	576.4	314628	90.927	1377.76	132.46	70057.6	18484.1	5359.37	2326.04	156.685	228374	671511	18452.3	768.16	3235.01	13128.5	22380.4	54688.3	6640.22	1920.33	626.42	443	4261.64	4	4	2	3	4	4	3	3	4	2	4	2	1	3	2	3	3
CVM735	333.43	403.45	76151	57855.8	561.5	217.71	1627.32	136.774	4459.04	6957.67	112571	86.792	4627.34	82.29	112571	987.92	1533.1	462.44	100.526	53323.3	98106.2	95061.2	274.84	54363.6	62743.6	70417.8	72122.6	8164.76	687.08	815.8	243.72	9370.28	2	2	1	3	2	2	4	3	2	4	1	2	3	2	3	1	1
CVM737	545.62	265.06	101552	14665.2	491.6	159.33	13.33	24.334	2815.61	49.39	144843	30.852	207.27	74.59	7296.47	4936.54	2480.44	218.86	36.066	27081	684588	884.05	353.63	1699.01	2821.83	980.59	10402.8	884.05	884.05	183.81	15.93	1184.67	3	1	2	1	2	2	1	1	2	1	2	1	1	2	1	2	2
CVM738	1381.25	460.99	265994	148807	1214.14	202.26	787.72	87.013	3407.33	767.56	393259	121.587	11217.7	192.47	78889.4	6981.76	2050.27	1210.69	18.44	37455.8	189199	94694	1406.9	23938.9	20360.4	54776.5	52220.9	8600.43	3517.1	817.11	138.3	7396.66	4	2	4	4	4	2	3	2	2	2	4	3	4	4	3	2	1
CVM739	157.98	157.78	130318	13311.8	596.23	63.31	6.31	21.893	1411.38	36.29	197230	180.268	207.68	106.5	8745.77	5489.5	17948.7	305.51	58.183	17832.3	396185	2955.69	481.54	5981.2	2920.78	1860.86	34257.3	3735.14	1203.79	177.7	6.31	1213.16	1	1	3	1	2	1	1	1	1	1	3	4	1	2	1	2	4
CVM740	456.31	551.11	134429	59306.1	739.68	224.8	297.39	137.156	3456.37	8979.28	146066	142.999	2062.6	176.3	146066	10527.3	9691.94	1091.12	76.977	18779.7	688423	105549	356.62	19978.5	35908.6	38983.2	32571.8	5300.16	891.52	193.39	387.51	4324.15	2	3	3	3	3	2	2	3	2	4	2	4	2	4	4	3	4
CVM741	382.98	359.11	73885.6	69212.2	675.39	240.16	826.61	112.496	4992.24	5449.91	102455	94.464	10403.7	145.49	81760.4	2988.83	6060.95	2500.42	79.608	28098.4	360265	44959.3	250.14	44732.2	31568.2	60977.8	38394.3	5935.14	625.34	303.47	306.85	5476.24	2	2	1	3	2	3	3	3	3	4	1	3	4	3	3	1	3
CVM742	457.87	401.19	114180	11260	35.29	196.07	572.34	39.259	3269.94	446.4	220555	41.685	1427.65	77.19	113857	2664.3	4676.2	1034.62	7.058	50930.5	147620	21775.4	538.48	8453.42	12687.6	42685.5	47450.4	1346.16	1346.16	152.62	83.37	3172.68	2	2	2	1	1	2	3	1	2	2	3	1	1	2	3	1	3
CVM743	139.89	134.04	55250.2	23505.8	199.01	54.64	16.3	13.592	831.29	362.99	55250.2	46.3	449.4	35.91	19085.8	3694.91	1589.66	333.43	18.067	7669.83	272459	337.22	134.89	4969.64	3286.06	4391.23	6075.92	337.22	337.22	136.8	21.66	1340.42	1	1	1	1	1	1	1	1	1	2	1	1	1	1	1	1	1
CVM744	874.52	738.54	54819.1	16621.2	1348.42	469.79	1601.34	100.23	1412.31	372.49	293070	111.074	4040.85	246.47	24783.8	4534.97	10560.5	1053.88	143.018	23836	134227	6655.92	715.53	4508.3	7168.2	13333.8	26394.2	11395.2	1788.75	430.52	156.79	3570.47	4	4	1	1	4	4	4	3	1	2	4	3	3	4	1	2	4
CVM745	291.06	232.62	102885	102885	422.44	127.99	425.12	49.59	10491.6	18447.9	102885	53.809	6078.33	80.25	102885	3796.24	3686.67	1754.39	60.908	37546.8	226152	29298.8	251.19	32283.4	24612.9	48982.1	14635.2	1474.96	627.96	460.92	200.63	8200.53	1	1	2	4	1	2	3	1	4	4	1	1	4	2	3	1	2
CVM746	1149.46	1028.18	232336	152596	1311.03	609.77	370.14	240.467	22716	789.81	419664	192.626	7037.34	218.23	46276.8	32686.8	15385.7	1619.48	193.885	206214	521075	41518.2	1024.61	13075.9	16855.4	21739.8	188662	2561.42	2561.42	1005.51	227.04	5304.13	4	4	4	4	4	4	3	4	4	2	4	4	4	4	2	4	4
CVM747	27.98	139.88	86454.6	8057.21	77.98	27.98	NA	5.595	449.2	5.6	80410	52.805	29.9	32.87	3393.01	6141.17	5523.77	59.8	5.595	3020.58	619144	3083.7	426.9	6922.94	1723.17	1234.46	1067.21	1067.21	1067.21	121.87	5.6	521.24	1	1	2	1	1	1	.	1	1	1	1	1	1	1	1	2	3
CVM748	220.66	353.71	131344	45670.6	299.86	169.3	74.47	83.666	12664.9	1319.35	131344	29.815	676.82	22.2	123401	6650.22	1341.94	1027.37	54.508	69552.5	74762.8	8236.85	320.68	7733.94	23961.8	40667.2	10169.8	2350.14	801.66	780.71	20.23	5156.7	1	2	3	2	1	2	1	2	4	2	2	1	1	1	3	2	1
CVM749	162.96	165.43	8761.43	31358.9	377.11	1971.81	79.33	48.607	21839.9	14654	57320.1	32.959	2473.42	25.85	30765.2	9110.56	2922.86	371.55	37.201	654319	229156	2771.71	139.95	10390	23857.1	21259.3	27335.4	1273.94	349.85	100.37	308.1	1377	1	1	1	1	1	4	1	1	4	4	1	1	2	1	1	2	2
CVM750	62.37	311.87	43283.1	21219	724.32	62.37	4547.09	26.509	1325.45	129.82	389839	12.475	8631.82	115.78	38170.7	64390.5	129613	2646.23	12.475	98709.6	287882	17338.9	951.79	37249.5	23859.3	143003	163320	11550.5	2379.38	195.7	333.7	3403.3	1	2	1	1	2	1	4	1	1	1	4	1	4	3	2	4	4
CVM751	316.6	68.38	6364.32	7008.29	241.04	50.94	2.74	24.531	30225.5	235.66	85475.4	2.735	85.05	23.08	4316.51	310.96	138.13	97.7	28.72	814971	145562	1257.09	208.69	927.41	11240.8	916.81	4594.73	521.7	521.7	180.01	8.12	747.4	1	1	1	1	1	1	1	1	4	1	1	1	1	1	1	1	1
CVM752	182.72	155.09	48388.7	15562.2	311.04	60.29	72	37.55	751.96	131.57	48388.7	220.459	333.01	76.99	6174.25	2692.97	1068.42	93.87	28.985	7287.67	112567	1698.88	118.14	4952.05	1912.27	935.64	5496.08	1400.85	295.34	98.04	33.73	1015.44	1	1	1	1	1	1	1	1	1	1	1	4	1	2	1	1	1
CVM753	545.59	809.77	87809.9	242593	944.66	372.14	286.74	96.552	5304.53	2244.95	242593	139.491	2987.53	83.94	77121.5	36209.2	1958.21	2016.19	108.924	12934.6	277642	42896.5	592.29	19137.9	20605.1	52527.2	32855.6	5428.74	1480.67	234.83	298.87	7071.82	3	4	2	4	3	4	2	3	3	3	3	4	2	2	3	4	1
CVM754	331.35	151.3	133331	19162.9	320.95	107.8	34.61	28.369	4622.03	149.79	189125	38.392	822.88	24.96	136408	13694	828.37	462.6	6.052	49578.6	59347.2	1154.32	461.75	2901.93	9870.25	36931.2	9610.96	1154.32	1154.32	780.9	6.05	4247.56	1	1	3	1	1	1	1	1	2	1	3	1	1	1	4	3	1
CVM755	811.14	791.38	109268	21248.6	977.03	201.99	10219.2	143.688	5495.05	3368.75	243953	84.652	4510.45	87.58	243953	6381.82	4375.79	7073.91	94.166	62594.2	333240	67630.2	595.61	29247.3	22144.1	90101.4	75809.2	6521.85	1488.97	1063.88	407.16	6175.19	3	4	2	1	3	2	4	3	3	3	3	2	3	2	4	2	3
CVM756	648.43	674.33	222564	90896.9	1020.46	352.11	1199.79	87.102	2375.67	1326.17	198209	85.964	11818.6	148.3	50875.7	16318.6	3512.84	2692.2	38.997	11683.9	142581	12215.1	694.97	9207.22	15495.1	36700.8	48196.3	3565.21	1737.35	584.38	1344.39	3044.88	3	3	4	3	4	3	4	2	1	3	3	2	4	3	2	3	2
CVM757	510.24	654.59	137931	45146.7	991.81	259.21	NA	218.195	26558.8	7207.66	160202	136.652	2185.8	124.32	114594	6028.57	12535.8	1662.9	110.54	162958	179767	70618.2	391.13	49044.9	47004.3	64687.4	113441	9615.98	977.79	358.69	354.69	6851.21	2	3	3	2	3	3	.	4	4	4	2	4	2	3	3	2	4
CVM758	162.47	156.84	74972.9	32013.1	122.13	83.52	17.99	33.213	1648.58	398.11	74972.9	23.616	1132.02	20.24	61067.8	5218.34	3164.53	525.94	47.833	24035	45530.9	19783.8	183.05	7691.85	16714	35101.7	5257.93	457.6	457.6	153.62	2.4	6305.97	1	1	1	2	1	1	1	1	1	2	1	1	1	1	2	2	2
CVM760	1177.65	627.66	145863	15762.2	996.41	125.53	156.92	68.258	1212.96	107.49	784578	120.04	604.13	116.9	36183.2	7945.42	2418.85	2190.54	25.106	53101.8	155160	4788.67	1915.55	10333.7	7059.63	19128	73747.2	4788.67	4788.67	2095.61	80.81	3732.24	4	3	3	1	3	2	2	2	1	1	4	3	1	3	1	2	2
CVM761	351.79	377.66	124593	43193.7	640.52	189.99	140.96	113.04	4071.9	627.99	120741	123.527	1220.84	353.15	18764.4	7434.24	12868.9	345.11	63.738	25796.1	1.14558e+06	14838.2	332.52	11754.4	10529.1	8409.66	19119.8	2871.22	831.26	168.06	91.52	1845.01	2	2	3	2	2	2	2	3	2	2	2	3	1	4	1	2	4
CVM762	817.85	740.08	55899.5	89888.4	1008.43	354.89	877.36	69.006	443.61	114.28	41315.9	102.231	7527.85	143.49	16289.4	6893.65	3095.41	1015.37	44.178	7197.06	79191.4	2228.45	891.42	12985.9	9913.48	27117.8	29124.1	2228.45	2228.45	335.17	391.4	4780.39	3	4	1	3	3	4	3	2	1	1	1	3	4	3	1	2	2
CVM763	637.15	724.1	55374.2	14265	623.11	20.61	4.12	4.122	1075.91	609.97	128821	15.845	1774.25	441.98	71330.7	10133.7	23650	538.73	12.496	36656.4	135387	786.26	314.52	2915.86	6501.72	13405.1	13379	786.26	786.26	226.47	16.23	3923.5	3	4	1	1	2	1	1	1	1	2	2	1	2	4	2	3	4
CVM764	14.86	74.3	92877.3	9681.25	213.62	14.86	NA	14.117	369	59.16	92877.3	118.233	57.21	33.44	7041.49	3420.02	1852.62	92.97	2.972	8713.84	199933	1271.21	226.76	5086.33	1836.18	1829.13	3414.26	566.88	566.88	123.9	2.97	559.77	1	1	2	1	1	1	.	1	1	1	1	3	1	1	1	1	1
CVM765	275.05	256.27	117342	38091.4	513.37	55.03	931.34	70.757	389.81	47.29	117342	65.242	470.66	219.19	34617.2	20362.7	24320.5	1047.04	39.427	35499	1.1431e+06	29785.2	286.49	17092.7	9173.32	18718.6	55455.3	3029.18	716.2	278.34	82.49	1065.93	1	1	2	2	2	1	3	2	1	1	1	2	1	4	1	3	4
CVM766	591.65	192.64	44121.9	47666.1	526.88	99.69	16.37	23.358	3804.21	258.86	240803	36.121	4569.97	7.71	93810.2	11590.6	19486.3	1090.6	16.134	38489.1	150253	4351.56	587.92	6421.74	12118.9	39744.8	36517.8	1469.74	1469.74	209.74	30.82	3949.9	3	1	1	2	2	1	1	1	2	1	3	1	3	1	3	3	4
CVM768	424.48	480.9	138628	41065.2	637	322.45	187.01	85.672	21586.5	3537.65	138628	86.088	736.39	66.4	71827.4	3095.7	1232.82	520.55	62.244	61406.5	161837	5458.89	856.03	11239.1	20188.1	11691.2	20262.6	6939.02	846.12	192.97	141.68	2779.91	2	3	3	2	2	3	2	2	4	3	2	2	1	1	2	1	1
CVM769	292.77	251.59	73350.1	85435.2	386.66	181.13	192.4	97.885	9623.86	8046.43	88744.1	50.407	4428.78	57.15	88744.1	1490.46	2039.25	755.66	52.448	113169	204723	22745.6	216.67	21570.2	28379.7	30954	19860.5	3687.41	541.65	99.75	123.98	3807.3	1	1	1	3	1	2	2	3	3	4	1	1	3	1	3	1	1
CVM770	845.84	946.76	363021	109612	729.31	410.58	624.4	77.687	3808.82	192.4	363021	141.578	5181.4	160.82	46104	7364.97	6103.47	1298.16	93.659	12150.7	335271	11978.2	886.32	6066.81	6135.42	12385.2	39921.8	5492.87	2215.7	986.69	68.25	3872.71	4	4	4	4	3	4	3	2	2	1	4	4	3	4	2	2	3
CVM771	526.62	601.94	109508	48947.4	625.04	191.14	89.29	82.731	4920.47	1464.62	285278	62.761	2550.38	116.11	65881.5	19182.7	1025	670.69	65.899	92849.7	162991	11025.1	696.51	14486.1	18042.4	26864.6	27266	1741.19	1741.19	493.25	231.36	4541.34	2	3	2	2	2	2	2	2	3	3	4	2	2	3	2	3	1
CVM773	883.8	717.66	121423	67529.6	1370.64	1051.21	453.87	159.639	36283.6	16477.2	158529	158.37	3804.06	110.81	158529	11696.6	7449.44	840.2	144.737	118824	134622	10631.1	387.05	22312.6	21075.3	19443	25416.2	967.58	967.58	323.56	427.08	3996.52	4	4	3	3	4	4	3	4	4	4	2	4	3	2	4	3	3
CVM774	1283.54	639.66	141840	36409.4	1019.46	353.61	77.99	106.704	6331.28	2065.66	281540	153.721	4678.08	104.73	51133.7	15824.3	2806.4	569.56	108.393	208839	468712	37906.3	687.38	12858	28470.2	24053.7	35184.7	6916.04	1718.38	279.01	190.6	4845.59	4	3	3	2	3	4	1	3	3	3	3	4	3	2	2	3	2
CVM775	508.4	477.44	284021	130552	740.44	218.13	640.18	61.917	934.71	761.74	284021	88.046	3528.67	123.26	35328.8	12316.3	1793.87	915.68	38.343	23677.1	90456.3	10578.1	693.44	7395.9	7730.48	14444.4	16828.8	4315.98	1733.52	433.7	151.67	4191.86	2	3	4	4	3	2	3	2	1	2	4	2	3	3	1	3	1
CVM776	247.89	349.04	65127.2	23063.8	438.64	302.68	531.64	122.631	12136.9	9317.15	70885.2	69.184	444.66	57.77	59976.3	4305.21	5190.57	600.04	194.651	63265	134787	47257.6	173.07	41558.3	43481	52622	36842.2	8835.41	432.65	288.15	278.86	4810.55	1	2	1	1	1	3	3	3	4	4	1	2	1	1	2	1	3
CVM777	854.34	751.24	225390	32549.3	885.24	269.04	51.03	63.182	2164.49	269.39	347152	116.99	1102.55	395.75	29413.5	12910.6	16203	531.49	99.632	32703.8	1.42539e+06	2118.84	847.57	9912.56	9246.03	7531.1	34819.3	5680.09	2118.84	314.17	109.35	3119.16	4	4	4	2	3	3	1	2	1	1	4	3	1	4	1	3	4
CVM778	522.91	206.38	257973	101308	353.42	166.39	388.77	43.34	2366.9	1257.62	257973	34.052	2073.33	141.11	96656.4	8933.36	2908.13	629.45	34.052	32918.4	166698	371026	629.84	19290.7	19344.6	50196.7	34066.7	1574.54	1574.54	284.29	151.17	7779.18	2	1	4	4	1	2	3	1	1	2	3	1	2	3	3	2	2
CVM779	436.62	520.93	74899.4	48292.8	669.65	254.32	475.6	153.696	15207	1899.22	138216	89.426	1930.87	148.72	84336.7	17695.9	2274.48	1421.13	114.304	30722.2	95336.2	22891.4	337.45	16340.4	25026	30454.4	30559.6	6615.97	843.6	404.83	275.88	4984.61	2	3	1	2	2	3	3	4	4	3	2	2	2	3	3	3	2
CVM780	408.68	516.76	74144.8	40392.2	734.89	172.25	574.32	206.592	16476.2	6000.86	140730	113.71	8418.74	172.96	135001	1206.62	1895.63	681.27	99.496	39469.1	406345	106831	343.59	37095.1	36727	84708.1	69735.2	3418.19	858.94	260.77	142.84	8421.7	2	3	1	2	3	2	3	4	4	4	2	3	4	4	4	1	1
CVM781	1598.71	723.06	248132	158618	1328.99	358.55	343.17	165.008	7444.94	252.35	248132	166	5354.93	132.01	68991.8	22583	6146.96	1718.56	154.338	11552.3	92663.2	1514.47	605.81	7522.61	8791.3	25820.8	13828.6	3594.93	1514.47	590.55	150.12	4203.6	4	4	4	4	4	4	3	4	3	1	3	4	3	3	2	4	3
CVM782	1890.99	1405.6	297478	179300	2530.37	265.43	5231.57	195.038	18360.7	1805.2	733227	125.382	4959.55	329.22	155787	28878.9	2547.23	14671.1	23.463	53520.4	310370	13739.2	1790.17	55914.4	32423.3	73637.2	290799	9413.16	25646.8	1699.62	794.08	15017.2	4	4	4	4	4	3	4	4	4	3	4	3	3	4	4	4	2
CVM783	1176.35	1052.35	282918	149202	1552.79	575.92	1090.09	181.845	1687.09	1379.77	490148	141.163	9010.88	188.22	118459	35210.2	14533.4	15009.8	15.685	14230	416581	25530.8	1196.7	18448.7	21426.3	58636.9	55027.4	7054.21	2991.62	502.4	669.05	9975.98	4	4	4	4	4	4	4	4	1	3	4	4	4	4	3	4	4
CVM784	1054.34	648.33	199872	84120.6	1321.78	327.41	25.93	101.301	815.27	209.09	516624	25.933	2940.17	181.53	31228.4	37187.3	2918.29	2755.4	25.933	31279.4	237473	29197.5	1978.62	19705.1	19770	39817.1	4946.34	4946.34	4946.34	411.69	92.39	4467.79	4	3	4	3	4	3	1	3	1	1	4	1	2	4	1	4	2
CVM785	375.96	528.07	99135.1	88218.6	1109.53	479.52	264.62	162.088	4220.75	3951.43	146686	130.551	3449.33	108.99	122599	70463.8	2440.57	6193.97	108.108	19372.3	46414.8	18412.9	911.51	20959.7	19492.2	34598	27453.1	9243.14	2719.27	458.69	474.82	5672.06	2	3	2	3	4	4	2	4	2	3	2	3	3	2	3	4	2
CVM786	834.53	846.3	136690	134498	896.02	365.11	6243.55	271.344	18028	12989.8	202950	188.946	7142.21	178.8	109082	1757.95	1672.31	1527.2	220.201	37255.7	112711	52706.9	1223.38	47605.8	48937.9	78079.1	45481.9	16427.2	3020.91	962.19	2538.29	9669.75	4	4	3	4	3	4	4	4	4	4	3	4	4	4	3	1	1
CVM788	282.96	199.26	177483	168729	932.56	174.85	906.15	96.145	1400.08	876.27	249080	48.82	20136.9	125.29	68014.4	24199.2	14862.4	1442.92	62.021	25376.1	295108	16088.1	608.13	14274	16463.2	54979.5	66725.7	3827.12	1520.26	425.68	282.96	2855.71	1	1	4	4	3	2	3	3	1	2	3	1	4	3	2	4	4
CVM789	311.66	374.42	42930.1	31896.9	805.51	200.48	88.09	130.846	34359.6	18392	85857	75.554	985.04	105.17	85857	28174.8	738.03	491.27	89.978	76343.4	97468.5	4986.49	209.62	8974.04	30618.8	18160	17270.6	5111.76	524.03	122	189.57	4683.67	1	2	1	1	3	2	2	3	4	4	1	2	1	2	3	4	1
CVM790	403.85	358.43	96795	45405.5	879.95	218.83	870.16	69.731	3433.15	6019.04	139741	195.637	10861.3	118.36	110003	2454.54	1549.58	1977.75	57.294	14353.3	359214	8294.58	341.18	19644	12497.7	25227.2	19851.8	2669.6	852.91	253.21	470.23	3776.77	2	2	2	2	3	2	3	2	2	4	2	4	4	3	3	1	1
CVM791	297.22	265.29	136124	29384.5	193.69	23.01	4.6	4.601	972.03	4.6	143791	4.601	246.6	65.14	4208.9	12132.2	4599.29	49.46	4.601	5467.93	424826	877.63	351.07	4464.99	1728.36	2114.3	8718.75	877.63	877.63	189.8	4.6	662.59	1	1	3	1	1	1	1	1	1	1	2	1	1	1	1	3	3
CVM792	506.03	505.39	160390	70392.1	640.6	280.68	1549.69	79.393	2945.89	1221.85	115297	83.563	9150.76	114.84	26936.3	18045.8	4530.87	2310.91	52.448	978.94	50000.1	38883.8	391.59	9927.69	5557.37	14085.3	16450.9	978.94	978.94	562.17	1846.58	3259.78	2	3	3	3	2	3	4	2	2	2	1	2	4	3	1	3	3
CVM793	435.51	656.18	142462	142462	916.6	1265.63	NA	183.063	8050.93	9069.67	142462	169.387	4773.18	183.06	135693	142462	7388.91	3214.5	103.57	29105.3	238764	190022	347.82	56401.2	44204.7	91461.8	144110	3950.89	869.51	1024.3	764.73	7320.39	2	3	3	4	3	4	.	4	3	4	2	4	3	4	4	4	3
CVM794	813.51	493.04	118295	103815	342.66	98.61	128.81	66.56	2944.66	587.95	226968	19.721	5069.04	65.33	102759	6292.38	3789.61	1193.77	19.721	14613	80388.4	33104.3	1504.69	14832.4	18382.3	69527.4	25599.7	3761.56	3761.56	165.78	19.72	5218.8	3	3	3	4	1	1	2	2	2	2	3	1	3	1	3	2	2
CVM795	236.3	188.48	17372.7	11426	148.43	37.7	7.54	7.539	1257.14	61.73	235597	7.539	737.18	7.54	69050.5	3123.77	3351.6	374.6	7.539	18439.9	31556.7	1437.96	575.21	1368.82	6756.44	31415.8	4000.66	1437.96	1437.96	108.14	7.54	1647.29	1	1	1	1	1	1	1	1	1	1	3	1	1	1	2	1	2
CVM796	789.14	675.81	220789	88034.8	977.38	384.49	133.5	126.775	4327	1060.62	80632.5	252.59	6872.75	147.26	28238.5	4176.22	13529.4	459.72	66.909	13291.5	521417	20948.3	781.62	18223	14251.6	11182.1	22903.1	1953.97	1953.97	364.96	74.27	3716.18	3	3	4	3	3	4	2	3	2	2	1	4	4	3	1	1	4
CVM797	322.3	275.14	80757.9	80757.9	601.08	214.57	4688.56	71.148	8597.17	4171.55	80757.9	52.896	10076.1	88.27	80757.9	12822.6	1437.25	1235.6	74.297	5105.52	215880	18377.8	197.17	12060	9378.01	34077.3	17156.4	1240.85	492.91	619.33	1426.18	2478.7	1	1	2	3	2	2	4	2	3	4	1	1	4	2	3	3	1
CVM798	105.46	53.98	430.35	8124.4	155.46	34.88	38.12	19.837	15385	3307.14	67473.4	15.721	741.26	27.66	12482.1	131.84	149.39	101.61	5.533	289731	134816	3594.04	164.74	1163.85	6958.8	3119.5	5120.02	411.82	411.82	22.33	31.04	510.1	1	1	1	1	1	1	1	1	4	3	1	1	1	1	1	1	1
CVM799	120.17	600.87	117693	16023.1	709.78	290.67	321.47	24.035	374.8	87.13	314972	113.415	2963.06	144.96	51406.3	6073.34	10824	3403.95	24.035	40432.1	160958	9363.12	1833.79	9855.09	9973.76	62001.9	64272.5	9520.85	4584.29	648.19	156.23	7541.72	1	3	2	1	2	3	2	1	1	1	4	3	2	3	2	2	4
CVM800	575.13	255.47	128196	27497.7	1020.29	51.09	4183.99	85.583	4889.09	1774.57	257164	64.187	16738.5	96.76	264174	26074.1	319340	24068.6	10.219	110391	296851	19302.5	779.67	25872.9	19420.3	83473.2	125615	13865.7	1949.09	645.39	4113.73	3988.87	3	1	3	1	4	1	4	2	3	3	3	2	4	2	4	4	4
CVM801	865.68	735.51	174124	63051.1	680.98	149.15	NA	62.674	2633.51	66.89	81621.2	57.551	2958.63	78.04	25317.2	12042.4	2820.93	799.69	28.324	31986	150415	63752.8	735.66	8524.24	7691.41	20344.9	39882.3	3767.96	1839.09	420.34	37.06	5029.58	4	4	4	3	2	2	.	2	2	1	1	1	2	2	1	3	2
CVM803	937.6	842.98	50728.5	40801.9	1953.65	1521.23	1670.57	272.454	7043	4026.04	99290.8	309.887	2292.72	233.23	63191.5	5916.05	8289.69	944.16	273.248	20972	420409	27611.2	1406.85	12424	19679.6	15583.2	34541.8	35826.5	6657.05	642.91	731.18	5813.18	4	4	1	2	4	4	4	4	3	3	1	4	2	4	2	2	3
CVM804	387.62	382.19	164455	164455	806.65	169.39	210.67	49.83	6686.76	1024.23	164455	88.97	3642.19	73.68	109749	71335.4	1314.33	957.62	77.294	25004.5	129784	20308.3	401.52	15448.8	18503.2	38808.2	28770.2	3317.4	1003.75	523.79	97.36	6161.16	2	2	3	4	3	2	2	1	3	2	2	2	3	1	3	4	1
CVM806	308.02	465.57	74834.8	80398.6	893.36	235.19	531.3	115.649	2655.13	3195.13	229009	63.435	6695.07	76.95	229009	7382.33	7652.33	2006.35	65.955	101408	678594	106678	559.13	11086.3	18433.2	55028.1	205621	1397.76	1397.76	138.78	1797.03	5044.38	1	2	1	3	3	3	3	3	2	3	3	2	4	2	4	2	3
CVM807	378.97	583.51	138766	38476.8	458.07	176.37	56.06	86.729	2313.65	787.22	138766	56.339	3204.38	74.66	97205.3	7990.15	9471.06	466.39	55.506	21833.6	212144	3823.56	338.8	15086.4	11599.2	20151.3	22604.2	4692.51	846.96	529.25	43.71	6400.17	2	3	3	2	1	2	1	2	1	2	2	1	3	2	3	2	4
CVM808	869.62	630.34	125229	113307	1390.44	312.94	1003.1	178.719	2094.94	354.22	194858	197.258	7725.93	189.84	28986.5	26559.1	6034.65	2955.16	104.314	15426.6	341769	8119.95	603.51	16888.5	14782	26821.4	37234	8569.84	1508.73	1208.02	836	3811.67	4	3	3	4	4	3	4	4	1	2	3	4	4	4	1	4	3
CVM809	848.83	488.18	122237	83283.7	663.93	517.48	196.49	67.125	477.2	123.27	565477	158.66	2700.88	57.97	39951.2	7909.2	2448.86	1715.97	55.531	3724.54	779442	33325.3	1489.88	3282.43	7360.6	20790	3724.54	3724.54	3724.54	314.88	19.53	4334.47	4	3	3	3	2	4	2	2	1	1	4	4	2	1	2	2	2
CVM810	564.03	661.8	85268.2	63573.3	732.79	218.43	102.46	66.05	15291.9	1709.76	260040	88.414	3298.61	88.41	173685	15850.7	2592.6	1277.58	52.268	35755.5	102458	22555.4	634.89	10123.6	14891.2	44970	13166.9	3881.1	1587.15	910.4	86.33	5817.62	3	3	2	3	3	2	2	2	4	3	3	2	3	2	4	3	2
CVM811	1449.75	1274.42	257841	167594	1993.61	601.22	692.14	219.709	10232.7	3146.27	510317	287.894	5721.08	144.49	312849	48687.7	18270.5	43099.7	191.027	35310.9	355728	67479.2	1321.23	31710	20438.3	75013.2	88248.2	9265.64	3302.93	763.03	1654.85	11375.1	4	4	4	4	4	4	3	4	3	3	4	4	3	3	4	4	4
CVM812	999.72	485.19	111731	26443.5	597.11	190.41	2058.1	126.173	8203.55	5117.39	163861	76.523	5414.31	87.83	163861	2112.99	1079.52	2169.03	48.831	34040.1	216173	72742.3	400.07	31654.6	44235.7	76266.8	59407.8	7114.86	1000.13	854.21	634.47	9774.98	4	3	2	1	2	2	4	3	3	4	2	2	3	2	4	1	1
CVM813	1062.51	510.82	84480.7	41763.4	838.38	342.25	85.56	53.636	5418.53	91.95	638525	152.608	1683.15	88.12	33882.7	7091.46	1399.65	1690.82	20.433	17747.8	199224	3897.24	1558.96	5882.1	6456.77	21466	21169	3897.24	3897.24	418.23	65.77	4038.03	4	3	2	2	3	3	2	2	3	1	4	4	2	2	1	2	1
CVM814	1728.23	899.52	414145	167779	1345.56	510.23	507.74	127.143	10844.4	460.94	414145	181.81	5850.63	300.67	50574.6	58452.4	8159.49	1200.19	166.072	29843.7	162704	32581.2	1011.14	15342.4	13531.4	22777.6	52617.6	2527.73	2527.73	1080.09	131.28	10557.4	4	4	4	4	4	4	3	3	4	2	4	4	3	4	2	4	3
CVM815	377.73	469.93	206746	113074	599.77	179.66	68.23	48.585	3691.45	1071.77	206746	57.682	9849.59	6.62	206746	13643.6	4118.18	1842.52	70.707	27974.2	95647	10974.1	504.77	5458.51	17462.8	50606.7	21456.7	1261.87	1261.87	963.44	46.31	5589.59	2	2	4	4	2	2	1	1	2	2	3	1	4	1	4	3	2
CVM816	404.61	461.7	84780	32857.2	520.74	171.11	NA	71.37	2239.44	757.05	176223	124.413	844.81	112.43	159186	16677.5	6205.51	5893.94	50.928	19677.4	258356	31346	430.25	23747.6	12764.3	36556.3	60627.1	3183.29	1075.58	308.04	154.02	5245.09	2	2	2	2	2	2	.	2	1	2	2	3	1	3	4	3	3
CVM817	538.98	485.55	82765.3	80197.3	787.4	325.11	857.68	119.661	4368.3	3186.35	168537	97.751	3437.98	135.33	168537	14773.6	13779.4	2617.04	91.347	3735.61	62003.8	38684.4	411.48	19870	12999.9	34590.8	14891.7	4184.93	1028.66	403.14	267.47	6049.79	2	3	2	3	3	3	3	3	2	3	2	3	3	3	4	3	4
CVM818	1185.58	133.83	55604.3	43861.2	282.22	26.77	5.35	19.573	4816.27	177.66	167290	20.242	8199.04	82.98	51490.6	34166.6	7835.02	464.56	15.558	35384.1	242306	1021.05	408.44	3314.18	7442.72	13712.9	16366	1021.05	1021.05	420.9	23.42	12087.5	4	1	1	2	1	1	1	1	3	1	2	1	4	2	2	4	3
CVM819	670.44	1056.92	175518	98898.8	940.65	249.9	2998.49	169.985	15098.9	12292	63194.9	132.32	10676.7	93.67	156728	1932.4	1863.62	3691.53	87.122	107366	280312	64140.8	799.65	59525	52488.5	103056	58618.4	5904.29	1999.05	209.29	1009.43	9699.65	3	4	4	3	3	3	4	4	4	4	1	3	4	2	4	1	1
CVM820	111.18	102.35	53197.7	10714.4	214.92	34.37	6.97	1.702	563.74	383.93	53197.7	45.963	112.83	73.79	6252.7	4467.17	4497.18	57.67	7.235	6805.11	400017	11644.4	129.88	6656.15	3448.33	2888.96	11017.4	708.7	324.69	106.4	14.84	641.56	1	1	1	1	1	1	1	1	1	2	1	1	1	1	1	2	3
CVM821	388.8	352.16	104033	102613	505.95	210.66	450.63	103.673	11012.6	2406.46	21809.6	55.442	3102.15	54.14	52964.1	3762.72	11292	1026.56	49.886	27131.4	237789	16303.6	288.62	10960	8182	15683.9	23604.5	4192.19	721.51	403.58	653.01	1666.8	2	2	2	4	2	2	3	3	4	3	1	1	2	1	2	1	4
CVM822	908.88	1064.94	226874	113883	1091.97	514.51	861.37	325.236	7619.1	6952.41	386266	163.777	2188.2	221.33	386266	18314.4	2333.82	8575.11	166.867	34725.7	122129	49540.2	943.07	37715	22844.6	63450.4	37788.4	8103.09	2357.58	362.32	691.03	12977	4	4	4	4	4	4	3	4	3	4	4	4	2	4	4	3	2
CVM823	1301.41	694.84	64072	141046	248.34	69.22	404.09	57.975	3138.87	1076.43	432650	89.558	4247.75	13.84	306476	4115.36	1203.63	1573.98	13.845	28223.5	86998.1	25185.8	1056.31	10196.7	29781.9	135580	16555.3	2640.68	2640.68	208.1	62.3	8101.37	4	3	1	4	1	1	3	2	2	2	4	2	3	1	4	1	1
CVM824	812.59	644.48	168554	38323	808.34	195.36	11.33	53.441	2554.21	881.6	353915	218.72	1088.29	117.15	173111	10899.2	3513.67	8972.82	181.559	9180.21	374886	2160.12	864.08	11644.5	9582.26	27159.1	14692.1	6732.89	2160.12	264.02	130.59	4415.45	3	3	4	2	3	2	1	1	2	2	4	4	1	3	4	3	2
CVM825	193.81	238.32	84757.1	42777.7	371.37	61.35	204.87	30.557	2882.67	590.8	120302	22.978	2508.66	3.85	58966.1	1607.59	3128.69	635.43	26.827	18936.8	75484.9	14691.5	293.72	12260.7	17568.4	40911.2	45661.2	2725.8	734.26	201.39	43.19	3908.01	1	1	2	2	1	1	2	1	2	2	2	1	2	1	2	1	2
CVM826	380.5	354.1	105739	27892.2	512.49	189.02	109.82	58.958	1092.21	623.19	175993	191.304	2086.04	69.87	34304.7	1642.36	2046.27	363.95	41.71	9508.36	205230	16450.4	429.69	8703.02	4199.01	3766.25	10478.6	3642.87	1074.17	158.04	79.72	2030.78	2	2	2	1	2	2	2	2	1	2	2	4	2	1	1	1	1
CVM827	313.99	292.09	252914	107888	394.32	58.42	65.35	27.018	4005.99	174.89	365110	32.13	6559.21	59.51	34039.6	7845.86	4413.45	970.83	11.684	27471.3	176858	66574.6	891.42	9588.53	12494.8	49527.2	28660.1	2228.45	2228.45	294.28	117.93	5004.2	1	1	4	4	1	1	1	1	2	1	4	1	4	1	1	2	3
CVM828	135.91	199.49	112134	23997.9	332.81	63.13	33.3	33.416	2488.49	70.64	112134	147.569	383.61	85.67	16064.7	12910.1	5342.53	131.31	30.052	8506.51	332214	5161.99	273.78	11234.3	3153.44	2426.25	35093.8	2129.54	684.41	233.46	12.22	838.32	1	1	2	1	1	1	1	1	2	1	1	4	1	2	1	3	3
CVM829	1160.81	808.59	110288	17895.9	1332.74	522.71	113.66	117.12	17274.3	1212.45	288472	130.966	1297.26	183.76	22143.7	2778.56	1205.81	405.59	170.775	36651.5	234034	5979.74	704.3	7924.33	10014.3	4265.92	22689.8	14237.5	1760.69	269.43	104.43	5182.98	4	4	2	1	4	4	2	3	4	2	4	3	1	4	1	1	1
CVM830	1009.86	937.22	145885	50844.7	1211.26	359.89	350.93	159.898	11003.2	690.06	471675	147.163	5640.76	183.95	103152	15815.7	2769.68	8965.13	170.275	14949.7	181031	31062.6	1151.59	18382.6	24448.3	55396.8	36368	10458.9	2878.87	441.49	764.11	8006.21	4	4	3	2	4	4	3	4	4	2	4	4	3	4	3	3	2
CVM831	546.08	516.07	124568	87103.2	665.02	452.15	190.64	73.644	4222.74	490.5	199594	101.99	1280.3	99.77	139321	41584.6	989.61	2807.1	104.769	4451.73	146430	5176.78	678.5	4957.51	9966.44	23706	18709.3	4960.29	1696.18	219.82	73.09	3940.94	3	3	3	3	2	4	2	2	2	2	3	3	1	2	4	4	1
CVM832	359.69	106.77	86979.6	74973.9	486.75	61.93	86386.2	87.154	5975.43	1516.31	133467	52.052	9263.38	73.94	133467	20627.9	2453.92	1601.33	165.765	94769.7	240669	33159.8	325.86	42015.9	26700.4	92398.5	95545.1	8294.01	814.61	659.86	245.18	20061.6	2	1	2	3	1	1	4	2	3	3	2	1	4	1	4	3	2
CVM833	498.75	576.32	350984	182832	1265.3	211.29	794.28	178.3	5977.6	1294.78	350984	116.527	17090.1	160.75	88722.3	22573.2	20287.2	1243.53	35.449	49751.6	409470	144882	856.93	37974.3	30944.8	62030	111497	4772.68	2142.23	761.63	664.06	5365.14	2	3	4	4	4	2	3	4	3	2	4	3	4	4	3	4	4
CVM834	921.78	498.3	88876.8	182930	1028.25	608.24	992.94	147.624	6225.83	6420.65	168299	168.113	4920.26	133.17	82458.6	76730.5	8078.18	3253.22	155.856	17519	133038	10456.1	446.62	6670.17	13131.8	29406.9	22351.3	7275.67	1116.51	558.12	733.18	2805.23	4	3	2	4	4	4	3	4	3	4	2	4	3	3	3	4	3
CVM835	370.17	526.33	144995	40641.2	338.85	254.76	123.54	67.423	11860.6	352.92	144995	75.252	2036.45	85.11	78966.8	2726.48	861.56	1277.98	74.382	17049.5	79485.7	884.98	354	10201.4	16285.7	42846.7	11959.9	884.98	884.98	285.64	73.8	5970.16	2	3	3	2	1	3	2	2	4	2	2	2	2	2	3	1	1
CVM836	257.61	233.39	107864	11050	320.04	111.45	56.01	24.506	2232.69	542.05	291741	25.381	1191.18	43.18	46709.8	3530.94	891.27	437.32	9.336	100726	169715	1780.64	712.29	7440.56	16996.5	18053.8	26861.5	1780.64	1780.64	403.19	39.09	2317.01	1	1	2	1	1	1	1	1	1	2	4	1	1	1	2	1	1
CVM837	964.21	850.77	65681.9	43208.3	1139.19	339.1	12.87	113.436	6367.3	179	402255	93.323	1746.59	204.35	37566.2	6302.54	1775.56	740.15	179.406	24173.5	379455	2455.17	982.11	3946.13	5330.29	5870.52	25492.5	2455.17	2455.17	327.84	55.51	4107.83	4	4	1	2	4	3	1	3	3	1	4	3	2	4	2	2	1
CVM838	317.45	342.84	90470.5	27578.8	667.41	153.72	6.16	55.794	350.54	207.78	144529	32.514	1335.39	89.27	7398.44	7829.21	2920.51	582.37	90.617	1174.27	278437	10022.5	469.73	1510.47	2550.74	3355.9	11013.7	1174.27	1174.27	128.71	95.43	2076.3	1	2	2	1	2	2	1	2	1	1	2	1	1	2	1	2	2
CVM839	816.72	268.22	185952	81537.9	489.5	53.64	64.37	25.481	561.91	73.09	178455	36.88	2500.12	95.22	14187.7	25780.3	4704.52	1175.13	21.457	35934.7	259245	10303.5	818.56	9262.53	3860.65	11874.3	4721.29	5836.06	2046.33	220.61	41.57	1190.88	3	1	4	3	2	1	1	1	1	1	2	1	2	2	1	4	3
CVM840	242.62	228.21	74266	72211.5	550.84	101.33	1114.45	67.244	3069.57	2189.54	117150	44.283	4181.68	92.9	112271	12161.6	12744.2	917.99	46.04	33711.3	340098	23450.4	286.02	12489.3	7881.16	23015.9	91031.1	7299.04	715.03	210.64	1180.64	1518.5	1	1	1	3	2	1	4	2	2	3	1	1	3	2	3	3	4
CVM841	470.15	390.22	210360	60275.2	698.81	150.2	1548.04	89.403	5916.36	5903.32	210360	58.27	11780.6	143.04	93094.6	5557.7	5209.98	1130.68	84.144	22843.6	353531	40811.2	513.59	23982.5	30641.2	32188.2	64330.7	1283.93	1283.93	474.15	772.02	3892.07	2	2	4	3	2	2	4	2	3	4	3	1	4	3	3	2	3
CVM842	1022.71	960.86	196870	157777	1673.44	639.25	1416.33	146.227	8233.79	5900.78	441774	164.34	14228.7	209.4	116979	3381.34	5212.05	1496.29	91.889	41302.8	452140	30668.8	1078.59	20650.3	19042.7	48413.6	58511.2	7811.45	2696.37	655.59	868.09	7986.83	4	4	4	4	4	4	4	4	3	4	4	4	4	4	3	1	3
CVM843	193.75	234.9	93382.4	43076	280.58	109.77	23.57	26.521	5377.02	246.69	105244	29.258	1477.73	27.15	50173.5	3159.11	630.62	287.32	24.838	12527.3	75406.9	5259.25	256.95	14239.2	11685	19439.2	9311.88	2957.77	642.36	137.55	17.26	3057.76	1	1	2	2	1	1	1	1	3	1	1	1	2	1	2	1	1
CVM844	2385.86	449.81	185688	36867	759.09	301.88	415.36	87.976	4400.75	1795.53	194637	91.674	8916.53	209.24	107277	39080	4919.07	1227.19	85.835	27773.4	315042	13341	475.21	8085.81	10431	16149.8	27571	3636.99	1187.97	267.04	502.36	10851.8	4	2	4	2	3	3	3	2	2	3	3	2	4	4	3	4	3
CVM845	565.4	678.34	41811.9	15219.2	56.47	239.64	104.47	55.057	8519.79	3841.32	352933	57.528	759.86	69.53	352933	2889.46	719.28	1131.15	11.294	39011.4	97891.5	2154.12	861.68	6816.54	12084.8	32424.3	14648.1	2154.12	2154.12	322.23	76.23	2939.57	3	3	1	1	1	3	2	2	3	3	4	1	1	1	4	1	1
CVM846	256.55	303.62	114888	59305.1	849.26	94.14	20.89	42.531	792.2	67.96	109421	101.257	4885.3	177.39	32098.6	6817.66	7515.56	428.18	4.843	7280.81	650100	10564.6	369.53	15127.5	7284.89	13132.7	35525.3	923.8	923.8	332.23	20.28	2000.77	1	1	2	3	3	1	1	1	1	1	1	3	3	4	1	2	3
CVM847	384.29	218.27	84250.9	41160.1	334.39	17.9	21.59	32.22	914.35	602.67	111874	60.524	1642.43	51.57	48854.5	7598.83	4698.72	730.2	20.361	8231.03	381550	1382.32	273.14	4458.52	5870.94	7231.33	11770.4	1442.39	2242.18	149.02	42.29	1807.33	2	1	2	2	1	1	1	1	1	2	1	2	2	1	2	2	3
CVM848	428.89	221.2	40924.5	40041.9	487.23	277.75	886.68	74.749	17469.6	5587.57	78107.4	40.303	2200.75	82.72	28567.7	10990	665.55	616.66	71.703	23594.4	124919	7152.61	190.7	7431.61	16500.6	11857.1	10594.5	1939.48	476.73	403.74	297.35	1720.16	2	1	1	2	1	3	3	2	4	4	1	1	2	2	1	3	1
CVM849	572.18	518.66	170444	47085.6	772.28	302.88	219.87	99.71	19217.2	3750.8	170444	132.947	1560.93	111.47	56525.6	11459.1	914.95	778.76	76.87	58837.7	184239	13673.4	416.14	13467.3	20468.5	13389.6	29512.9	5030.83	1040.31	296.4	139.59	2886.3	3	3	4	2	3	3	2	3	4	3	2	3	2	2	2	3	1
CVM850	675.95	573.14	250373	123600	673.22	348.05	2375.22	10.93	1972.86	499.02	29281.8	60.115	18446.1	149.95	97131.1	5640.22	5050	3014.29	10.93	6869.5	901576	24758.5	833.92	8076.58	10199.4	25983	33180.7	2084.72	2084.72	591.59	562.55	2650.86	3	3	4	4	2	3	4	1	1	2	1	2	4	3	3	2	3
CVM851	237.61	425.43	101291	46500.3	221.54	103	55.19	93.912	3030.07	1153.81	131713	33.06	1925.39	40.3	55389.7	6638.75	9166.06	4914.75	101.024	26798.1	196659	3514.64	321.58	19351.7	22586.1	70661.7	17643.5	5449.51	803.91	210.87	30.56	8986.54	1	2	2	2	1	1	1	3	2	2	2	1	2	1	2	2	4
CVM852	698.47	563.8	159031	39464.5	667.62	291.45	78.04	82.417	4177.24	482.99	230215	78.964	975.42	137.21	19823.3	13154	3195.38	1010.41	90.705	47650.3	111720	11136.9	562.07	2100.25	5539.42	4734.13	16000.4	1405.11	1405.11	223.08	149.41	2582.78	3	3	3	2	2	3	1	2	2	2	3	2	1	3	1	3	2
CVM853	583.77	733.84	136269	84868.9	1705.34	458.47	NA	214.335	37853.3	11090.7	179510	185.972	12785.1	147.74	127583	20628.9	16460.5	1281.52	183.1	26946.2	171066	27065.1	438.27	34656.2	18450.6	63558	32140.2	1095.64	1095.64	525.78	1242.93	7118.11	3	4	3	3	4	4	.	4	4	4	3	4	4	3	4	3	4
CVM854	859.57	723.26	86824.2	171624	1326.86	491.18	621.7	154.158	48223.1	6162.93	241248	169.597	8778.78	140.41	142965	10932.4	3484.83	1872.81	115.075	83499.4	163951	23232.9	1625.05	22018.2	29019.3	56763.5	35621.5	16047.3	3696.4	428.94	611.56	5401.55	4	4	2	4	4	4	3	4	4	4	3	4	4	3	4	3	2
CVM855	471.01	508.88	225470	66000.8	631.54	197.51	86.81	91.315	1531.84	550.6	225470	68.317	1812.32	87.03	132133	20193.5	1549.2	2277.47	57.946	17220.2	200071	3109	550.48	9386.98	13725.7	40173.1	22057.7	4359.68	1376.15	488.14	105.29	7036.68	2	3	4	3	2	2	2	3	1	2	3	2	2	2	4	3	1
CVM856	470.9	279.47	40449.1	40054.9	650.62	130.28	348.58	79.863	1895.66	3970.28	107488	103.188	5252.5	140.38	43724.9	1047.58	5184.57	408.13	44.177	10606.1	323942	39640.4	262.43	22244.6	17084.1	33753	20075.6	1428.94	656.05	222.61	123.72	2869.82	2	1	1	2	2	2	3	2	1	3	1	3	3	3	2	1	3
CVM857	769.77	736.88	49844.3	58091.6	1032.75	343.28	1697.45	250.206	7055.88	2452.13	193508	156.354	4862.66	136.04	135848	10517.7	47233.7	6356.54	190.218	17694.4	165992	58733.7	472.45	31896.5	20960.4	102919	39308.4	7309.76	1181.07	460.55	1311.6	3896.67	3	4	1	3	4	3	4	4	3	3	3	4	3	3	4	3	4
CVM858	664.14	811.61	288771	80339.4	1498.27	267.84	193.93	107.346	10363.3	1599.99	351955	185.128	7133.08	130.93	351955	40521	12213.2	6699.82	161.547	12439.5	252537	49370.2	859.3	19982.6	26966.8	77693.1	55916.9	2148.16	2148.16	330.13	422.35	7075.36	3	4	4	3	4	3	2	3	4	3	4	4	4	3	4	4	4
CVM859	385.14	120.69	150858	9472.21	303.53	340.03	117.67	78.748	1865.66	2094.51	150858	47.218	1058.12	187.67	64693.6	104435	6710.61	882.67	89.61	25713.3	298627	26739.5	368.32	20438.5	16766.9	19949.3	38270.7	2856.94	920.76	295.23	127.02	3344.67	2	1	3	1	1	3	2	2	1	3	2	1	1	4	2	4	3
CVM860	291.52	210.13	126968	13470.3	376.97	73.13	4.06	30.98	981.59	35.8	126968	75.673	284.03	81.64	16361.3	14179	3452.38	241.11	26.663	14069.8	298493	3828.84	309.99	4409.85	3409.47	1452	16002.9	1609.06	774.95	479.81	8.63	916.07	1	1	3	1	1	1	1	1	1	1	2	2	1	2	1	3	2
CVM861	436.38	363.47	180473	53594.9	650.43	139.87	112.25	67.497	7758.54	682.73	180473	98.719	2135.18	145.1	80169.1	11055.4	1924.75	631.48	5.775	17973.7	146613	7335.15	440.63	16524.5	16415.1	22985.1	21605.9	3723.88	1101.52	153.4	74.54	3492.34	2	2	4	2	2	2	2	2	3	2	3	3	2	3	3	3	1
CVM863	920.9	838.88	314578	121253	1532.4	655.8	428.41	83.119	2056.38	164.41	314418	220.065	4196.24	136.21	147756	31745.3	50344.7	2818	171.731	11198.8	322101	18569.7	893.99	3311.59	6225.53	30787.5	25679.5	11455.5	2234.88	436.47	191.5	4712.9	4	4	4	4	4	4	3	2	1	1	4	4	3	3	4	4	4
CVM864	755.87	743.1	133585	40673.4	1545.63	170.81	34993.6	147.916	5995.88	5717.22	440226	160.683	5966.83	187.54	440226	99002	52542.3	35488.8	14.087	112952	636209	46209.7	1074.81	40409.2	39774	184088	161030	12273.5	2686.92	845.23	14378.2	12316.6	3	4	3	2	4	2	4	4	3	4	4	4	3	4	4	4	4
CVM865	1263.31	339.47	180473	55431.1	648.8	141.49	NA	40.787	5404.45	48.37	180473	24.905	2480.06	246.53	26640.7	104094	14448.5	553.33	44.938	23558.2	511903	24761.3	440.63	10445.4	8127.07	9071.3	17950.4	1101.52	1101.52	296.88	5.78	7658.74	4	2	4	2	2	2	.	1	3	1	3	1	2	4	1	4	4
CVM866	643.64	850.24	134269	91904.1	1261.92	330.38	2083.73	126.222	21964.8	1939.17	305623	147.31	11768	102.69	292761	4779.32	6182.44	2865.82	9.78	44030.4	165473	38666.1	746.18	40003.5	35155.2	62304.5	46993.4	1865.37	1865.37	532.39	281.78	7356.64	3	4	3	3	4	3	4	3	4	3	4	4	4	2	4	2	3
CVM867	406.75	322.93	17595.4	8976.79	374.24	177.49	73.03	4.93	1806.02	842.31	154071	44.835	894.23	89.82	13759.5	123.26	368.38	165.47	23.419	24691.4	95902.8	11491.5	376.16	3159.38	7160.14	3075.72	14426.4	3650.09	940.37	116.02	71.03	1935.13	2	2	1	1	1	2	1	1	1	2	2	1	1	2	1	1	1
CVM868	140.48	131.58	66928.1	66928.1	535.63	60.03	154.27	64.117	1456.96	420.31	66928.1	181.442	1830.08	113.78	60258.4	3052.05	9457.41	469.3	36.007	29870.4	303217	4369.2	163.4	7794.51	6864.54	7967.32	20205.3	2113.72	408.5	124.15	54.28	830.24	1	1	1	3	2	1	2	2	1	2	1	4	2	3	2	1	4
CVM869	1133.63	972.8	164283	46686.7	1350.55	405.99	864.15	189.461	5703.84	758.63	345004	183.577	5493.59	154.55	96961.4	4513.33	4575.31	5317.86	118.855	15373.8	131742	52196.8	957.7	26833.3	25936.6	102263	43767.9	2394.15	2394.15	310.28	499.35	17076.6	4	4	3	2	4	4	3	4	3	2	4	4	3	4	3	2	3
CVM871	1449.44	677.46	140872	76289.4	908.35	574.06	66.63	113.825	13664.1	1784.15	140872	171.724	7438.21	187.22	140872	46450.3	2098.44	1590.73	141.999	53003.7	218616	31473.6	343.94	48986.4	25542.2	44993.5	37458.1	3766.08	859.82	385.85	69.03	12341.4	4	3	3	3	3	4	1	3	4	3	2	4	4	4	4	4	1
CVM872	254.26	328.08	57696.1	22976.4	65.62	65.62	13.12	13.123	7186.23	159.12	405368	13.123	1407.47	13.12	24025.9	5675.41	472.44	465.06	13.123	6215.1	66724.5	2503.06	1001.27	878.85	3113.91	10695.5	2503.06	2503.06	2503.06	218.58	13.12	1140.91	1	2	1	1	1	1	1	1	3	1	4	1	1	1	1	2	1
CVM873	566.49	560.43	125299	68737	784.11	135.88	278.53	85.481	20747.3	787.49	178085	78.536	4061.06	146.03	31711.1	1639.28	4440.91	480.12	146.03	36291.7	210750	13012.5	434.8	13274	13623.4	14328.8	25286.2	5619.84	1086.94	416.72	280.48	2902.97	3	3	3	3	3	2	2	2	4	2	2	2	3	3	1	1	3
CVM874	765.79	839.84	259309	139142	1350.27	370.23	273.94	189.758	10959.5	2453.06	281540	146.401	8121.88	184.69	95445.6	9962.87	9103.89	1706.42	187.506	37250.6	189989	81561.4	687.38	24909.6	33403.7	61614.6	56393.4	3631.59	3439.86	409.64	227.48	8795.89	3	4	4	4	4	4	2	4	4	3	3	4	4	4	3	3	4
CVM875	295.14	353.35	95194.1	31807.5	294.28	77.33	24.92	29.428	2679.05	36.95	214805	30.288	988.1	34.58	50271.7	10049.2	1166.82	821.63	15.896	13497.9	83483.6	1311.06	524.45	2421.93	6823.5	11094.2	4430.78	1311.06	1311.06	600.38	6.87	3563.19	1	2	2	1	1	1	1	1	2	1	3	1	1	1	2	3	1
CVM876	338.41	244.44	81145.4	30158.9	418.52	121.96	46.55	45.766	1286.43	283.32	87174.2	117.337	613.88	139.04	9498.59	3695.84	4262.73	358.2	60.325	6732.9	250310	6019.64	212.84	8557.2	3320.29	2994.87	10733.1	2479.06	532.07	135.03	55.79	1344.23	2	1	2	1	1	2	1	1	1	1	1	3	1	3	1	1	3
CVM877	129.13	128.51	77418.6	11827.8	346.76	12.39	2.48	20.903	103.9	41.65	54315	59.458	87.87	114.97	17861.5	5526.84	8738.32	185.34	2.477	5350.48	530638	6065.75	189.02	10501.3	3065.08	2861.63	10087	472.52	472.52	134.09	2.48	631.12	1	1	1	1	1	1	1	1	1	1	1	1	1	3	1	2	3
CVM878	489.37	443.45	123878	56066.2	418.99	289.67	94.41	148.914	8861.03	342.89	143049	101.708	4135.4	100.99	63900	36116.2	4687.14	1143.25	63.514	16700.3	188962	9772.97	349.25	14097.9	14311.1	31178.1	18353.2	6466.39	1869.22	230.02	90.41	4328.95	2	2	3	2	1	3	2	4	3	1	2	3	3	2	2	4	3
CVM879	551.8	512.49	81433.9	77242.2	702.9	330.38	1561.72	117.697	3412.33	2294.98	218361	98.918	5715.38	78.83	53841.3	23886.5	17541.4	1433.98	67.474	29204.7	208409	41559.8	533.13	29664.8	20958.1	66672.4	57708.5	3495.74	1332.77	536.08	306.36	3126.5	3	3	2	3	2	3	4	3	2	3	3	3	3	2	2	4	4
CVM880	450.98	534.36	107446	71754.8	1053.92	339.08	1225.15	224.064	10728.2	2508.84	135796	139.463	1544.55	121.27	118806	32858.6	21883.8	972.17	104.427	38042.1	424905	46942.9	331.55	39157.8	29328.7	45767.2	36984.1	6289.95	828.83	370.32	139.6	10261.3	2	3	2	3	4	3	4	4	4	3	2	4	2	3	3	4	4
[truncated: 54 more columns]

## Sheet: Figure3A
MOLBV_sustaine	time	event
Sustained-high	730	0
Sustained-low	730	0
Sustained-high	0	0
Sustained-high	730	0
Sustained-low	730	0
Sustained-high	730	0
Sustained-high	535	1
Sustained-low	343	1
Sustained-low	600	1
Sustained-high	672	1
Sustained-high	730	0
Sustained-high	608	1
Sustained-low	0	0
Sustained-high	0	0
Sustained-high	730	0
Sustained-high	281	1
Sustained-low	0	0
Sustained-low	730	0
Sustained-high	730	0
Sustained-low	411	1
Sustained-high	366	1
Sustained-low	338	1
Sustained-low	325	1
Sustained-low	730	0
Sustained-high	636	1
Sustained-low	730	0
Sustained-high	166	1
Sustained-low	730	0
Sustained-low	730	0
Sustained-low	730	0
Sustained-high	730	0
Sustained-high	512	1
Sustained-low	382	1
Sustained-high	706	1
Sustained-high	500	1
Sustained-high	672	1
Sustained-high	730	0
Sustained-low	304	1
Sustained-high	730	0
Sustained-low	730	0
Sustained-high	730	0
Sustained-low	730	0
Sustained-high	730	0
Sustained-low	483	1
Sustained-low	730	0
Sustained-low	730	0
Sustained-high	730	0
Sustained-high	730	0
Sustained-low	452	1
Sustained-high	372	1
Sustained-low	247	1
Sustained-high	730	0
Sustained-low	686	1
Sustained-low	730	0
Sustained-high	730	0
Sustained-low	139	1
Sustained-low	391	1
Sustained-low	0	0
Sustained-low	730	0
Sustained-low	730	0
Sustained-low	181	1
Sustained-low	730	0
Sustained-high	351	1
Sustained-high	730	0
Sustained-low	0	0
Sustained-low	378	1
Sustained-high	730	0
Sustained-high	730	0
Sustained-low	478	1
Sustained-high	730	0
Sustained-high	730	0
Sustained-high	730	0
Sustained-low	350	1
Sustained-high	730	0
Sustained-high	730	0
Sustained-low	730	0
Sustained-high	653	1
Sustained-low	372	1
Sustained-high	730	0
Sustained-high	730	0
Sustained-low	420	1
Sustained-low	0	0
Sustained-high	604	1
Sustained-low	263	1
Sustained-low	583	1
Sustained-high	730	0
Sustained-low	730	0
Sustained-low	609	1
Sustained-high	730	0
Sustained-high	680	1
Sustained-high	730	0
Sustained-low	730	0
Sustained-high	730	0
Sustained-high	730	0
Sustained-low	730	0
Sustained-low	364	1
Sustained-high	121	1
Sustained-high	625	1
Sustained-low	384	1
Sustained-low	0	0
Sustained-high	730	0
Sustained-low	296	1
Sustained-low	730	0
Sustained-high	140	1
Sustained-low	730	0
Sustained-high	730	0
Sustained-high	402	1
Sustained-high	525	1
Sustained-low	485	1
Sustained-low	730	0
Sustained-high	0	0
Sustained-high	147	1
Sustained-low	292	1
Sustained-low	730	0
Sustained-low	730	0
Sustained-low	406	1
Sustained-low	730	0
Sustained-low	510	1
Sustained-low	730	0
Sustained-high	730	0
Sustained-low	730	0
Sustained-high	730	0
Sustained-high	730	0
Sustained-high	149	1
Sustained-high	391	1
Sustained-high	730	0
Sustained-high	730	0
Sustained-high	730	0
Sustained-low	553	1
Sustained-low	730	0
Sustained-high	400	1
Sustained-low	144	1
Sustained-high	227	1
Sustained-low	278	1
Sustained-low	399	1
Sustained-low	351	1
Sustained-high	730	0
Sustained-low	221	1
Sustained-high	730	0
Sustained-high	730	0
Sustained-high	730	0
Sustained-low	730	0
Sustained-high	0	0
Sustained-high	730	0
Sustained-low	730	0
Sustained-low	305	1
Sustained-high	0	0
Sustained-low	730	0
Sustained-high	730	0
Sustained-low	464	1
Sustained-low	357	1
Sustained-low	666	1
Sustained-high	302	1
Sustained-high	0	0
Sustained-high	0	0
Sustained-low	730	0
Sustained-high	730	0
Sustained-low	730	0
Sustained-low	531	1
Sustained-high	730	0
Sustained-low	520	1
Sustained-high	180	1
Sustained-low	730	0
Sustained-high	432	1
Sustained-high	730	0
Sustained-low	730	0
Sustained-low	730	0
Sustained-low	601	1
Sustained-low	730	0
Sustained-low	612	1
Sustained-high	393	1
Sustained-low	594	1
Sustained-low	585	1
Sustained-low	651	1
Sustained-low	730	0
Sustained-low	483	1
Sustained-low	378	1
Sustained-low	157	1
Sustained-low	387	1

## Sheet: Figure3B
IL1B/IP10	time	event
Sustained-high	730	0
Sustained-low	730	0
Sustained-high	0	0
Sustained-high	730	0
Sustained-high	730	0
Sustained-high	535	1
Sustained-low	343	1
Sustained-low	600	1
Sustained-high	672	1
Sustained-high	730	0
Sustained-low	0	0
Sustained-high	0	0
Sustained-high	730	0
Sustained-low	730	0
Sustained-low	0	0
Sustained-high	730	0
Sustained-high	730	0
Sustained-low	265	1
Sustained-low	338	1
Sustained-low	325	1
Sustained-high	636	1
Sustained-high	0	0
Sustained-high	166	1
Sustained-low	730	0
Sustained-high	730	0
Sustained-low	730	0
Sustained-high	730	0
Sustained-high	512	1
Sustained-low	382	1
Sustained-high	706	1
Sustained-high	672	1
Sustained-high	730	0
Sustained-low	304	1
Sustained-high	730	0
Sustained-low	730	0
Sustained-high	730	0
Sustained-low	730	0
Sustained-low	483	1
Sustained-low	730	0
Sustained-high	730	0
Sustained-low	730	0
Sustained-high	730	0
Sustained-high	730	0
Sustained-low	730	0
Sustained-high	386	1
Sustained-low	452	1
Sustained-high	372	1
Sustained-high	730	0
Sustained-high	730	0
Sustained-low	730	0
Sustained-high	730	0
Sustained-low	379	1
Sustained-low	139	1
Sustained-low	391	1
Sustained-low	0	0
Sustained-low	730	0
Sustained-low	730	0
Sustained-low	181	1
Sustained-high	351	1
Sustained-high	730	0
Sustained-low	378	1
Sustained-high	730	0
Sustained-high	730	0
Sustained-low	730	0
Sustained-low	730	0
Sustained-low	478	1
Sustained-high	730	0
Sustained-high	730	0
Sustained-low	408	1
Sustained-low	0	0
Sustained-low	350	1
Sustained-high	730	0
Sustained-high	730	0
Sustained-low	730	0
Sustained-high	653	1
Sustained-high	730	0
Sustained-high	730	0
Sustained-low	420	1
Sustained-low	0	0
Sustained-high	604	1
Sustained-low	217	1
Sustained-low	263	1
Sustained-low	583	1
Sustained-low	554	1
Sustained-low	402	1
Sustained-high	730	0
Sustained-high	446	1
Sustained-high	730	0
Sustained-low	730	0
Sustained-high	730	0
Sustained-high	730	0
Sustained-high	0	0
Sustained-low	336	1
Sustained-high	730	0
Sustained-high	680	1
Sustained-high	730	0
Sustained-high	730	0
Sustained-low	637	1
Sustained-low	730	0
Sustained-high	730	0
Sustained-high	160	1
Sustained-high	730	0
Sustained-low	730	0
Sustained-low	364	1
Sustained-high	121	1
Sustained-high	625	1
Sustained-low	384	1
Sustained-low	730	0
Sustained-high	730	0
Sustained-low	296	1
Sustained-low	730	0
Sustained-high	140	1
Sustained-low	730	0
Sustained-high	730	0
Sustained-high	402	1
Sustained-high	525	1
Sustained-low	730	0
Sustained-low	485	1
Sustained-high	0	0
Sustained-high	147	1
Sustained-high	730	0
Sustained-low	292	1
Sustained-low	730	0
Sustained-low	730	0
Sustained-low	406	1
Sustained-low	730	0
Sustained-low	730	0
Sustained-high	730	0
Sustained-high	391	1
Sustained-high	730	0
Sustained-high	730	0
Sustained-high	662	1
Sustained-low	553	1
Sustained-high	400	1
Sustained-high	227	1
Sustained-high	529	1
Sustained-low	278	1
Sustained-low	399	1
Sustained-high	730	0
Sustained-low	221	1
Sustained-high	730	0
Sustained-high	730	0
Sustained-high	730	0
Sustained-low	730	0
Sustained-high	0	0
Sustained-high	730	0
Sustained-high	730	0
Sustained-high	424	1
Sustained-low	730	0
Sustained-low	305	1
Sustained-low	730	0
Sustained-high	0	0
Sustained-high	730	0
Sustained-high	441	1
Sustained-high	597	1
Sustained-high	730	0
Sustained-low	357	1
Sustained-high	302	1
Sustained-high	0	0
Sustained-low	730	0
Sustained-high	730	0
Sustained-low	730	0
Sustained-low	302	1
Sustained-low	730	0
Sustained-low	531	1
Sustained-high	730	0
Sustained-low	520	1
Sustained-high	180	1
Sustained-high	432	1
Sustained-low	730	0
Sustained-low	730	0
Sustained-low	601	1
Sustained-low	612	1
Sustained-high	393	1
Sustained-low	594	1
Sustained-low	585	1
Sustained-low	651	1
Sustained-low	730	0
Sustained-low	483	1
Sustained-low	378	1
Sustained-low	157	1
Sustained-low	387	1
Sustained-high	730	0
